# Supplementary material for: Developmental Exposure to Low Concentrations of Methylmercury Causes Increase in Anxiety-Related Behaviour and Locomotor Impairments in Zebrafish
Source: Int J Mol Sci. 2021 Oct 11;22(20):10961. doi: 10.3390/ijms222010961 (PMC8535691; doi:10.3390/ijms222010961)
Supplement: Supplementary file 1 [file ijms-22-10961-s001.zip]

Archive with 7 entries (7 files):
- .DS_Store
- Figure S1_6 dpf larvae.pdf
- Table S1_Exp#3_6dpf_light-dark.xlsx
- Table S2_Exp#4_6dpf_light-dark.xlsx
- Table S3_Exp#2_Adult_Novel tank.xlsx
- Table S4_Exp#4_Adult_Novel tank.xlsx
- Table S5_Exp2&4_Adult_Tap.xlsx
