# Supplementary material for: Developmental Exposure to Low Concentrations of Methylmercury Causes Increase in Anxiety-Related Behaviour and Locomotor Impairments in Zebrafish
Source: Int J Mol Sci. 2021 Oct 11;22(20):10961. doi: 10.3390/ijms222010961 (PMC8535691; doi:10.3390/ijms222010961)
Supplement: Supplementary file 1 [file ijms-22-10961-s001.zip › Table S1_Exp#3_6dpf_light-dark.xlsx]

## Sheet: 1min_C
	Plate	1											2												3												4												5
	Dish	1				2			3				1				2				3				1				2				3				1				2				3				1
	Well	1	2	3	4	33	34	35	21	22	23	24	9	10	11	12	41	42	43	44	29	30	31	32	17	18	19	20	5	6	7	8	37	38	39	40	25	26	27	28	13	14	15	16	45	46	47	48	33
	Fish	1	2	3	4	5	6	7	8	9	10	11	12	13	14	15	16	17	18	19	20	21	22	23	24	25	26	27	28	29	30	31	32	33	34	35	36	37	38	39	40	41	42	43	44	45	46	47	48
Habituation	Minute 1	15.0495	3.36098	11.2732	4.29671	12.669	7.99037	8.05964	8.1379	9.71143	5.86305	4.57186	4.74223	9.07242	6.17868	10.972	9.97493	3.21691	13.1804	6.76494	6.20439	5.48722	7.6989	7.63537	5.18889	4.1134	10.3426	13.5351	9.04128	9.28287	8.93591	0	18.0965	8.62732	6.10789	4.95365	6.87673	6.81171	7.76567	7.70233	5.69103	1.65383	1.38868	5.05028	4.28118	9.67815	4.02552	11.5426	7.25184
	Minute 2	9.69284	3.50631	13.8398	0.402756	12.5291	6.88081	9.09812	10.0864	6.03728	5.98348	5.10083	5.09508	7.56037	6.80864	11.9873	9.72568	3.46937	14.0048	4.70033	7.82122	7.9405	9.61723	9.19635	9.08101	5.68135	11.7859	14.0308	7.38924	11.6501	8.38163	0.857894	14.8463	8.07327	6.58286	1.13788	8.24764	9.97934	10.227	7.78203	5.89143	0.959529	0.584845	3.73115	5.96566	10.572	7.22924	12.4481	11.0702
	Minute 3	8.53387	5.20837	10.4521	0.411147	13.2014	6.41696	6.19378	7.95938	6.06833	2.99136	9.32099	4.82985	12.3956	8.13772	14.6175	36.2293	6.16231	14.679	6.83372	6.23283	8.5323	8.21035	8.95472	11.6301	7.22078	8.06541	16.7948	6.42859	11.4673	7.95538	3.47552	11.9353	9.24558	9.45385	9.51268	10.5826	7.85237	9.63696	7.49757	9.27222	0.35625	5.03457	6.41096	7.36672	10.1878	7.00151	12.0182	12.3821
	Minute 4	9.29144	6.55205	10.6828	0.39784	13.3438	9.72691	8.15888	7.27305	8.38081	1.63753	0.256449	6.60674	11.3874	9.48803	14.3611	31.6807	0.927107	15.7488	7.52078	7.55135	5.60657	4.77032	9.00468	9.38675	9.52868	9.0243	14.2488	10.09	10.079	7.37284	4.52294	13.0159	12.5579	11.0322	1.04408	7.82483	8.70066	8.81122	8.23782	9.79379	0.322816	5.25936	5.0553	9.46502	8.58392	6.73997	10.1474	12.3011
	Minute 5	2.01894	6.53054	5.35003	0.385054	12.8389	8.76909	6.0021	8.20069	8.94643	4.18486	1.13876	6.80021	11.3698	5.67166	13.2915	26.2722	0.411787	20.1823	6.28624	7.18928	6.05829	6.76809	12.4988	9.98579	8.90913	9.34164	16.48	11.9392	11.5737	9.18265	6.61726	11.255	12.7414	13.2584	0.380481	8.73242	11.2615	9.63996	7.54097	8.72064	0.311515	8.58132	7.76593	8.46759	11.1042	6.61812	12.8003	10.8659
Light 1	Minute 6	0.621821	8.23835	0.468887	0.331765	7.46389	9.84201	0.386753	1.29951	12.6334	3.54578	1.66123	9.29982	8.92811	4.78895	11.6858	19.1	0.474294	9.56266	6.49903	3.18036	5.25245	4.23315	11.8658	8.48761	6.09733	2.7678	18.6249	7.85981	13.9206	3.13686	7.56368	9.54388	3.70978	5.53588	0.390502	4.01315	10.4412	11.9832	10.2148	10.6233	0.685217	5.41142	7.43349	3.21312	5.31732	3.84671	15.2936	9.09627
	Minute 7	0.341663	6.92481	0.3582	0.336101	4.92164	4.34408	0.396577	0.620221	12.0152	0.252129	0.655213	9.12431	11.7021	4.72425	6.58798	17.996	0.752529	4.6746	7.372	4.76619	11.4658	3.86767	11.4293	10.1018	6.97524	1.07344	20.5825	3.81815	12.5536	8.06727	3.18248	11.1255	0.519688	6.70272	0.43766	1.60658	3.61154	11.9932	4.68785	10.4553	0.735872	5.87312	7.46183	0.32292	12.212	0.246002	8.93019	9.14077
	Minute 8	0.349532	6.65548	0.306267	0.354435	0.421974	0.369162	0.370858	1.77274	7.34139	0.273262	0.672388	10.2872	11.5832	5.45121	7.57014	18.1236	4.63538	3.17266	5.8424	5.59436	9.83797	2.36742	9.70082	8.92459	6.97806	0.335569	19.2797	5.16822	10.4415	4.3512	5.64717	16.2072	0.270262	5.2681	0.438258	5.61957	2.60374	11.6445	0.167884	10.7099	0.67661	8.92138	7.21397	0.33948	1.52131	0.164132	10.3016	6.68622
	Minute 9	0.348986	7.5645	0.287546	0.31924	0.39132	0.277909	0.437198	5.63351	0.521546	0.286668	0.690999	8.98847	9.96942	5.0691	15.1537	5.28595	3.01834	2.67538	1.67434	5.87616	9.80765	3.54819	3.68191	8.84134	5.19084	0.32285	15.6538	4.83876	0.774791	7.65753	4.79235	18.8946	5.43253	5.03459	0.413686	6.72632	2.54479	10.1106	4.09579	10.3308	0.566892	10.1557	7.06942	0.332284	0.171775	0.0999867	10.0893	9.03011
	Minute 10	0.538079	6.40076	0.278768	0.327277	0.327293	0.451872	0.435555	8.1696	1.20831	0.285009	0.691116	11.3943	10.306	5.39021	15.94	0.249957	4.62483	0.88962	1.62148	8.92715	10.9755	3.97459	4.41897	10.7261	8.02692	0.347287	17.3737	8.73137	0.899302	4.01546	7.4784	22.5192	9.09383	5.6033	0.644108	8.32621	3.32858	11.7698	1.57258	10.2779	0.44737	9.23755	7.34133	0.315775	0.189162	0.0872538	8.92834	8.04917
Dark 1	Minute 11	4.58053	7.66998	5.55424	5.05482	11.3996	0.358496	0.41528	7.92156	8.6785	3.93734	6.97065	10.0263	9.16176	9.91628	15.091	29.1659	8.31373	15.7416	11.5708	8.27745	6.1609	1.00659	10.3828	7.64901	9.55456	6.09049	19.1794	11.9351	8.08302	13.9036	6.166	14.2532	11.7157	15.055	11.6493	13.4176	8.51322	9.06714	8.37596	9.27396	5.93655	9.60343	7.53725	6.72446	10.248	5.6072	12.0063	10.6975
	Minute 12	8.2288	8.24849	9.31876	6.67273	12.233	0.318164	0.500974	9.27098	8.09233	5.00019	7.33214	9.59923	10.2639	9.45463	16.5061	13.7481	8.65631	18.3523	11.4379	9.24265	9.30246	7.78896	12.1207	4.92974	7.9001	9.10741	19.9771	10.9834	8.10807	6.73152	7.78866	9.84258	10.6852	11.8543	9.74059	11.9846	5.34958	9.36702	8.65017	10.0278	8.60264	10.8123	7.98975	7.22358	9.70389	8.64386	9.66028	10.7097
	Minute 13	8.56303	7.39592	11.4554	4.79756	13.5145	0.346802	0.442586	11.3148	7.95429	7.30405	6.38889	8.76872	9.10907	6.25932	17.7991	18.1859	13.2563	17.8898	7.00371	8.79696	11.9574	7.63344	11.3166	0.552644	8.42819	6.91446	19.1537	10.7327	7.02098	7.49443	8.28042	13.5157	10.3534	8.81505	7.87132	9.8995	7.5691	8.36109	9.26933	8.11361	10.357	11.4671	11.5921	9.14089	7.89878	4.45952	11.2109	12.0779
	Minute 14	0.714688	7.07774	11.4622	5.94534	13.158	0.331355	0.349219	9.57489	11.7686	10.1125	6.92545	8.54055	10.3284	8.56142	14.2821	5.55816	7.62736	5.95244	9.32539	5.5451	9.83687	0.355537	10.3135	0.534743	10.3308	8.76083	19.7194	13.4941	10.2766	7.97986	4.04092	5.82611	9.03319	9.65677	4.45527	9.15498	8.87419	8.91908	11.5623	8.6823	8.96009	9.36816	10.0522	10.1654	3.07078	12.6253	8.21729	11.4917
	Minute 15	0.145984	5.78338	10.7739	9.13547	10.8368	0.364039	1.34051	10.9364	7.47443	7.27244	4.49809	6.70438	10.0006	10.9049	14.5688	11.5158	10.4662	8.76563	7.87264	1.97144	8.20833	0.38112	12.1556	0.529689	9.09646	8.98501	20.8201	10.4478	7.39771	9.34348	1.00227	1.26898	11.642	11.0287	2.77487	11.8884	11.1664	4.45336	10.8109	8.41417	9.29757	12.5656	11.5568	8.57084	0.933626	10.7317	4.09919	10.5078
Light 2	Minute 16	0.104065	5.58404	1.7809	1.47849	0.381819	0.394575	0.453775	0.34062	1.1267	3.91293	0.295293	8.0365	4.78145	1.94487	14.1514	3.43767	0.45552	0.255899	0.286583	0.106129	0.384426	1.06188	7.59191	0.599735	5.48998	0.411071	24.5203	2.51894	0.719786	1.4141	0.405166	0.793091	1.74612	0.56091	0.788884	1.66461	13.1054	0.48911	2.42642	8.34735	1.29686	8.22024	6.82905	2.23744	0.386203	0.245056	0.506328	5.14236
	Minute 17	0.0944767	6.02512	0.278423	1.04401	0.391319	0.497658	0.41183	0.158548	0.43022	2.40659	0.362465	7.78247	5.5646	1.46263	10.2997	0.331208	0.313953	0.270974	0.214353	0.3783	0.34469	1.00829	2.90979	0.619605	7.87388	0.393881	20.1602	4.55856	0.431704	0.95771	0.403924	2.84649	0.341631	0.412085	0.933045	4.99646	4.274	0.57284	0.464375	7.49336	3.71496	8.962	1.81663	0.365673	0.371024	0.31645	0.462266	5.67653
	Minute 18	0.0820338	5.59052	0.273273	0.272231	0.421294	1.34529	0.488712	0.200848	0.550913	3.4853	0.328225	1.228	6.74926	0.249461	1.38129	2.838	0.324038	0.292065	0.26691	0.319237	0.338127	3.81113	1.47845	0.591827	7.29978	0.328667	17.1317	4.22498	0.389245	0.65078	0.39659	3.7375	0.275051	0.453166	0.962361	7.16882	0.463279	0.629748	0.329414	7.28501	9.00477	9.467	0.333297	0.376975	0.310665	0.418468	0.443137	4.97945
	Minute 19	0.0786364	5.03912	0.217386	0.262767	0.396635	5.91085	0.499449	0.253644	0.581852	3.865	0.331705	0.488915	9.32858	0.208701	0.306892	0.243934	0.265043	0.265174	0.294592	0.405571	0.318667	3.32994	0.172561	0.541323	8.99498	0.317365	17.7739	6.71111	0.558569	0.64133	0.369838	3.34982	4.07059	0.45248	0.996223	7.44687	0.476999	0.614832	0.510473	7.47085	0.954723	9.55537	8.01441	0.415144	0.243993	0.409666	0.360439	9.1331
	Minute 20	0.0786227	6.26596	0.0943915	0.278777	0.463915	10.0583	2.37514	0.864937	1.35309	4.73752	0.373429	1.98219	10.1008	2.66932	2.11556	0.260551	0.83357	1.71024	3.59076	4.37879	0.605168	6.58411	0.878905	2.09555	7.71892	0.334401	20.751	8.18799	2.23057	0.629238	0.436105	13.9135	8.22877	1.52888	1.00024	9.33325	0.507073	0.584377	0.31114	7.23618	0.342696	4.13556	6.83674	0.445461	1.97933	0.397303	0.202149	9.57611
Dark 2	Minute 21	3.07635	5.31717	7.95182	6.54729	7.68085	6.5723	7.46897	9.2154	7.36152	7.75038	5.4276	8.30049	9.40425	8.96277	13.1643	5.57458	7.94623	3.30125	12.4872	4.58164	4.87971	5.66309	7.56983	7.58579	7.72471	6.4903	20.9045	8.65414	4.12251	5.71938	4.76851	9.37512	11.3371	6.14999	5.90649	12.0241	8.46845	2.13971	7.97878	7.58642	9.2385	10.5856	12.1319	2.67404	11.4854	2.49795	6.53132	9.03719
	Minute 22	2.5815	7.2043	9.10911	7.17251	7.16221	5.27306	6.20172	11.8163	8.68794	7.53139	5.43767	5.93545	9.32841	10.9865	13.3342	0.247989	8.06295	0.452029	10.0323	1.82582	7.03664	7.66561	7.58966	7.67558	7.3496	8.62955	19.9296	10.3142	6.80964	4.74514	7.03376	13.8713	9.75131	6.86061	0.537423	9.81023	1.2164	0.270832	10.5361	10.7169	12.0659	7.45324	8.71529	4.74144	10.1705	5.24289	7.26364	8.95371
	Minute 23	6.01742	5.39247	8.83484	9.05195	13.0229	7.92116	7.8744	11.4073	8.36623	8.65068	7.95098	5.03997	5.89454	13.396	14.4658	0.265771	2.28753	0.499456	10.2418	3.86929	12.3552	9.77846	8.98401	9.31763	7.03728	12.6821	27.2951	9.23257	6.78814	9.12569	9.16583	12.0357	11.0715	8.99819	0.527437	10.5462	1.57935	0.236566	7.99537	5.60995	13.3107	6.76099	8.69794	7.6863	9.55201	1.89221	11.5463	6.87089
	Minute 24	8.42433	3.62362	8.81297	6.6244	10.8386	9.21182	8.8687	9.7661	10.8633	8.58579	6.33756	2.77856	4.47269	8.5481	17.2681	0.254369	0.308218	0.471504	3.52663	0.275734	11.248	9.01705	8.93247	9.74666	7.49425	13.57	20.7074	5.41068	6.01351	9.01568	8.65089	17.181	9.12696	11.8923	0.427096	8.12331	0.604289	0.203215	9.65251	1.03658	10.0672	9.09548	8.63853	9.98585	8.9311	0.419404	9.98076	8.22001
	Minute 25	5.59884	6.79681	12.379	8.47859	5.59767	7.72352	9.23069	11.7092	9.27282	2.82666	4.97072	0.652075	2.02853	6.53969	14.7752	0.242134	0.277669	0.525796	0.954886	0.28042	9.36371	7.07608	9.91014	6.2393	7.91824	13.0832	21.2598	1.79356	5.15414	4.03899	6.8272	13.6851	9.21346	6.7066	0.324831	7.89692	0.27981	0.205148	7.20157	3.46671	5.5852	10.4819	7.41072	8.46722	10.9002	0.385257	11.3707	7.15731
Light 3	Minute 26	4.58581	3.97946	8.04386	7.03948	0.35878	4.77526	2.88709	0.859885	0.437382	0.212423	0.393784	0.566997	2.92279	0.336902	6.00251	0.281928	0.290464	0.680208	1.76668	0.419946	0.253783	3.02205	2.25961	0.53618	1.5173	1.12464	20.6098	0.28938	3.6601	0.710487	0.233039	7.09557	0.58345	1.37018	0.415567	0.341203	0.173747	0.162302	4.12227	0.230339	0.421067	1.2391	1.95563	2.61087	1.39731	0.381531	11.4809	4.62859
	Minute 27	1.2843	2.32176	0.903886	5.90872	0.377522	1.24391	1.94456	0.495175	0.329485	0.102076	0.425855	0.550961	0.527477	0.266885	0.6766	0.275881	0.300714	0.602771	0.364225	0.492198	0.283866	2.67019	0.336872	0.288147	0.949041	0.419271	20.3249	0.282219	1.82553	0.723299	0.208553	8.02978	0.955734	0.41864	0.305965	0.348173	0.156838	0.136544	0.41154	0.249481	0.413289	0.410418	3.02099	0.440564	0.303674	0.392613	7.58194	5.6585
	Minute 28	0.997365	3.02932	0.354729	5.7246	0.468894	0.385447	0.211104	0.406305	0.399645	0.111328	0.426916	0.628762	0.313856	0.257509	0.380889	0.31534	2.23907	0.607107	0.364194	0.734605	0.294219	2.04964	0.721459	0.299549	1.06919	0.386256	20.044	0.300713	2.22532	0.541203	0.220317	6.96314	1.80226	0.373147	0.308843	0.340472	0.171978	2.55601	0.422955	0.283146	0.352126	0.253124	1.48744	0.850925	0.345005	0.367171	0.41592	3.8776
	Minute 29	0.445738	3.20975	0.309996	6.07659	0.570401	0.259088	0.216355	0.600225	0.472893	1.70258	0.395305	0.428085	0.3159	0.261726	0.411378	0.438333	0.310104	0.450967	0.384473	8.08811	0.328753	2.86869	1.68411	0.337944	0.509717	0.372219	20.5815	0.28655	3.16304	0.468771	0.218049	8.11027	0.255812	0.36817	0.316777	0.315524	0.180247	13.7484	0.424306	0.273483	0.32614	0.258774	1.25001	0.187003	3.93207	0.368092	0.492974	3.62106
	Minute 30	0.418406	4.1465	0.314223	5.69048	0.626344	0.271046	0.221898	0.952443	1.30471	1.18343	0.385368	2.23342	1.97479	1.78629	1.69387	4.65471	1.43067	1.86628	2.1571	11.6197	0.309885	4.40548	3.14024	0.383172	1.21971	0.472648	22.5056	1.56455	6.35084	0.442928	0.224127	8.12326	4.24068	0.750916	1.1243	0.327074	5.60621	13.5142	0.412414	1.48126	0.294353	0.913316	5.97332	1.48155	5.10451	0.957516	0.500006	6.62661
Dark 3	Minute 31	4.26141	4.29364	3.6331	9.17765	9.06887	8.05304	2.93286	8.48044	7.84122	8.94706	3.9371	3.14994	5.01696	3.24453	10.7364	26.0887	7.61951	7.59714	3.10962	6.12631	0.283434	6.44894	9.40397	9.47501	8.18748	9.81314	20.6506	5.41835	7.64936	0.400657	0.440589	17.3045	9.708	4.31456	8.56264	0.341067	8.96636	10.2946	1.18763	10.0109	4.58974	8.08235	10.3403	9.93485	11.8966	7.4161	0.467312	8.63992
	Minute 32	6.35088	3.59237	7.029	1.77679	5.10743	10.9058	3.60974	10.845	8.28501	5.68032	4.44787	2.46029	3.92486	6.10588	14.4692	21.5261	9.39442	12.8493	0.266832	5.3724	0.290115	5.38257	9.42392	0.765222	7.25783	10.0084	23.0635	9.63612	7.4125	0.404005	0.383194	10.8473	9.16626	4.48914	0.692057	0.329699	7.46002	12.2343	0.348002	9.00488	11.1745	4.41076	12.6588	7.53531	8.46352	9.82286	0.455935	10.3815
	Minute 33	9.06644	4.03125	1.21261	1.01787	7.06603	10.3101	0.791484	8.60091	8.1879	9.44794	5.20286	0.42986	7.26719	1.21612	16.261	20.3481	11.4976	11.6006	0.239795	5.07697	0.293761	7.91395	9.1231	0.18596	8.36652	12.3801	23.0535	9.09092	10.2974	0.381706	0.379176	14.6326	10.0639	0.302137	0.861286	0.293932	7.38015	12.4232	0.316657	9.16907	7.40157	7.08099	11.9117	9.51339	9.53107	0.856489	0.413218	9.3749
	Minute 34	4.74847	5.33785	0.334502	0.980759	11.0603	0.538405	0.48218	8.07531	6.54312	9.54091	0.750182	4.19632	9.18253	0.232215	14.5432	11.9229	9.37691	15.5752	0.251798	0.303634	0.251878	10.2897	8.98779	0.200751	6.24896	12.5843	21.4727	3.28915	7.93849	0.346859	0.261549	18.1476	2.6736	0.282292	0.361657	0.270398	0.322119	12.0351	0.306186	9.87105	1.67747	7.73733	12.4597	8.80571	7.78602	0.234879	0.335391	6.7624
[truncated: 23 more columns]

## Sheet: 1min_10nM
	Plate	1												2												3											4												5
	Dish	1				2				3				1				2				3				1				2				3			1				2				3				1
	Well	9	10	11	12	41	42	43	44	29	30	31	32	17	18	19	20	5	6	7	8	37	38	39	40	25	26	27	28	13	14	15	16	46	47	48	33	34	35	36	21	22	23	24	1	2	3	4	41
	Fish	1	2	3	4	5	6	7	8	9	10	11	12	13	14	15	16	17	18	19	20	21	22	23	24	25	26	27	28	29	30	31	32	33	34	35	36	37	38	39	40	41	42	43	44	45	46	47	48
Habituation	Minute 1	10.9935	9.28759	11.7153	5.35842	8.68603	7.07467	14.5652	6.65029	10.1387	18.7484	13.668	5.86348	14.9508	8.48262	5.92124	10.007	5.39382	8.05917	10.6225	5.49364	5.08891	5.80442	8.41407	10.3766	10.1398	7.13452	9.47432	10.1502	10.2855	7.48292	8.83875	7.48774	8.42723	12.5928	14.4941	13.0184	10.5138	14.7283	5.24681	11.9353	7.68102	20.5121	1.59218	16.009	4.70821	3.41887	7.34301	4.31232
	Minute 2	11.2192	6.13452	11.4063	9.25085	12.3985	12.674	11.6014	9.15837	9.04115	12.8744	12.6941	7.65951	15.9337	9.43127	7.80342	9.38034	2.86576	4.15795	13.5788	9.63002	7.43091	6.05523	10.4462	0.345811	12.6316	7.26112	7.66515	9.89037	7.96361	8.96231	7.88154	8.82686	8.31652	10.7743	12.3796	10.7509	11.5089	11.2624	7.06652	11.5205	8.38852	17.0775	1.85501	17.1123	7.24953	1.91033	8.64226	6.58885
	Minute 3	10.8467	9.11849	14.1045	6.89605	9.88791	12.0691	17.3428	9.51969	10.4981	16.4227	13.3947	13.9594	16.7331	12.5495	8.35769	12.2327	6.02536	6.6412	12.6405	7.10725	4.81037	8.61886	9.68366	11.4881	8.38666	5.73181	8.68725	5.38846	0.303073	7.05206	9.09407	13.4674	9.69374	10.4358	10.7714	11.2943	13.7495	10.852	3.40456	13.8632	7.23118	16.693	6.3418	18.8741	7.3415	9.66072	8.92171	6.23779
	Minute 4	8.48468	6.6669	15.4861	4.09685	10.8967	2.72661	8.63806	8.96586	11.6367	16.1688	9.94023	14.1088	14.1081	12.779	8.46745	12.3171	5.55877	10.5036	12.5228	4.93627	1.67828	6.78412	12.3613	2.38164	8.51169	2.34423	8.21535	4.85709	0.208522	5.86704	8.12853	14.2943	8.25233	10.2918	11.0476	14.5205	15.1076	10.1014	4.47741	12.2518	7.933	17.4666	2.28305	19.7327	6.3209	9.92224	12.6327	4.61872
	Minute 5	8.31131	4.17855	16.6135	4.97701	11.8523	0.516337	10.0687	7.90989	8.73619	19.1109	1.42901	11.1124	10.4099	10.6977	0.283735	12.2839	4.57265	4.01827	9.41705	0.328151	9.31612	9.16649	10.7376	2.42846	12.1506	8.69145	10.5809	1.4199	0.24791	7.87241	8.99152	12.874	7.60857	13.0133	14.6239	14.1975	18.2215	11.6997	4.54659	11.1549	8.82951	15.7489	3.80968	16.7852	3.40861	9.62038	10.2446	12.2797
Light 1	Minute 6	1.95004	12.0695	14.4986	6.38468	3.78177	0.45514	1.57864	2.25884	11.7288	4.09739	0.33253	1.68758	1.27636	10.9379	0.271273	11.8266	1.74689	3.10007	9.54722	11.2521	10.722	4.22363	2.58523	6.25561	9.82495	5.02916	3.40553	0.825717	0.272867	2.5497	3.68144	7.49432	10.3679	0.916684	8.91803	7.20912	9.02569	3.18581	0.474572	5.48182	1.38238	3.69878	1.11735	15.5887	0.326775	1.81914	11.6071	8.98772
	Minute 7	0.212287	12.1573	20.5724	8.20314	0.303326	0.325954	0.47721	0.150623	16.6055	1.00337	0.294038	0.29852	0.474357	15.7263	0.369764	11.5076	0.22485	0.188654	10.6728	10.1558	0.938123	4.3672	0.210741	0.497766	12.3313	0.571459	0.302456	5.77933	0.302416	0.356176	1.99731	5.14221	11.4931	0.37101	16.8165	0.344907	11.1135	10.7595	0.714351	4.61989	0.258184	1.29994	0.354618	15.9778	0.341149	5.35252	15.2148	15.243
	Minute 8	0.232165	9.43669	20.6618	5.979	0.211149	0.326236	6.45895	0.124149	2.8789	0.364735	0.204755	0.32944	0.488314	12.1325	2.14949	18.5058	0.215335	0.186663	1.63222	5.88579	14.6612	4.96635	0.20252	11.5779	11.7883	8.01851	0.214705	1.25343	0.312379	0.31717	0.517664	3.13697	10.7594	0.398704	18.2564	0.929632	13.363	9.2905	0.753747	5.30823	1.37674	2.42156	1.48193	17.5018	0.348101	3.89142	13.3319	12.4799
	Minute 9	4.3021	3.11671	17.682	8.38252	1.16801	0.310628	0.19413	0.124003	0.288392	0.354436	0.186734	0.346339	0.403173	6.81601	1.40991	13.2328	0.237916	0.17737	0.316421	10.6575	13.4903	7.68705	0.217871	0.29391	13.0491	13.9089	0.226038	0.246608	0.309361	0.277133	0.402862	1.38461	8.97159	0.333871	24.4177	0.259133	13.7578	12.2871	0.744265	10.9417	6.44592	12.338	6.98721	16.5949	0.338664	8.34973	11.078	9.33395
	Minute 10	4.85435	0.345446	14.4739	9.18135	3.97327	1.07416	2.70905	0.141853	4.52862	1.15622	0.292265	0.967259	0.404091	11.342	8.15667	14.3395	0.375732	2.32506	0.86798	9.61222	0.598454	11.8297	0.218417	0.247445	11.2369	19.7622	2.59945	10.6629	5.13597	0.232926	1.41475	9.34425	12.037	0.941645	19.4009	0.2408	15.511	12.6469	0.72998	10.3317	5.30119	13.0175	5.20223	17.3185	10.3069	6.33345	10.9418	18.3858
Dark 1	Minute 11	12.3323	5.22863	12.0639	5.82895	11.2433	8.5747	15.0086	5.73235	9.96224	15.9171	9.20909	9.66348	10.7332	11.1208	9.2299	9.04753	6.68859	13.479	12.0314	6.10464	7.68814	7.96505	10.1824	11.4415	10.372	11.5321	11.4159	10.6359	9.93374	3.44678	11.7312	13.2635	9.52916	12.546	17.0322	13.4662	14.859	13.4098	5.90617	18.8542	8.73281	20.9207	9.7979	17.2506	9.03721	9.2319	8.70754	8.13461
	Minute 12	9.66941	6.21592	13.192	4.51554	12.3608	11.2888	17.8115	9.3084	9.90617	14.0141	11.7206	14.6074	14.2173	11.0216	10.3001	8.34537	5.01889	11.9874	14.4914	6.80761	7.46626	7.57903	12.3156	1.73845	10.8205	7.38484	6.63802	8.70259	9.81441	7.35759	9.05497	15.5016	10.0786	13.4924	14.5534	14.302	12.9784	10.8439	4.73818	13.5238	10.3995	17.0787	10.8671	15.6037	6.47636	9.2713	6.04169	7.37314
	Minute 13	9.66366	6.59728	12.9559	6.09763	12.5683	6.96106	16.9228	9.01612	9.76134	15.4728	2.1865	12.7679	14.7194	8.6333	12.0482	6.53302	3.57846	8.32024	13.4388	5.96889	7.06404	10.1038	13.6511	7.4101	7.58031	12.4338	5.55869	5.3385	14.904	6.84287	7.91633	16.0439	10.3131	10.9945	15.5691	12.2982	11.8519	12.9394	6.66542	14.2748	10.2786	15.5312	8.50168	12.0708	4.45804	10.2111	10.6889	4.49958
	Minute 14	9.99263	2.04865	14.8431	6.09223	10.7643	4.17034	9.49549	10.7088	9.10587	12.9858	0.33119	11.0453	13.5018	9.04893	10.4823	2.69814	5.34492	6.0279	11.9223	10.1663	3.79722	11.5085	14.3115	3.29441	9.98946	11.4409	13.4775	10.8615	13.9784	9.83357	9.47238	17.4965	9.19288	13.4321	18.6006	14.5163	19.4779	13.8454	4.44151	14.6782	6.38749	17.749	5.50178	16.3664	0.487382	8.94734	8.08533	6.91807
	Minute 15	11.3359	0.422048	17.7278	0.332224	10.2912	2.77336	0.430046	11.9338	6.4564	18.1589	0.392877	7.30459	14.3512	9.76266	10.8327	2.86566	6.57165	3.74583	11.1146	6.36497	0.133491	8.88527	16.7567	2.47091	5.68554	12.6793	11.6952	11.6261	10.4123	9.49776	12.9295	16.0948	13.1044	8.12797	10.5962	15.0514	18.9512	15.4803	4.21216	14.9423	5.15736	12.9634	6.154	15.2158	0.366794	7.60836	9.89474	8.48478
Light 2	Minute 16	0.365952	0.61913	14.2979	0.355871	1.9258	0.208451	0.442261	1.27834	9.10556	1.00991	0.405431	0.352145	0.914657	3.65242	6.07116	0.351529	1.098	1.10488	2.62571	0.458435	0.134906	7.8955	1.22115	1.68464	1.65125	16.6116	1.54538	1.96812	0.780274	2.75545	1.28986	13.3822	8.23884	0.479236	0.47994	14.1734	2.67336	4.7213	1.116	6.5212	2.83901	0.959893	2.03466	2.79388	0.600672	0.638266	0.565887	12.9794
	Minute 17	0.360676	0.625554	14.8114	0.371705	0.176474	0.251078	0.456112	0.643036	11.4059	0.442064	0.293286	0.370174	0.306782	4.54086	0.396317	2.44545	0.236666	0.471947	0.37466	0.297537	0.128238	8.96663	0.332398	0.430198	0.50761	11.0147	0.538002	0.311966	0.334974	0.300399	0.627353	9.31695	10.8986	0.52321	0.391891	2.08476	0.32807	4.29314	0.377972	7.26688	0.707756	0.376448	1.12182	2.47316	0.6684	0.266649	0.326545	21.7536
	Minute 18	0.336927	0.51352	18.2486	0.387892	0.222978	0.301374	0.469835	1.80925	11.4595	0.595491	0.255384	0.388259	0.325535	2.11939	0.391176	11.8654	1.24523	0.448643	0.392996	0.735507	0.116957	11.5052	0.387663	3.18251	0.427454	4.48607	2.18283	4.14445	0.35443	0.36561	0.724098	13.1289	8.39349	0.520679	0.337368	9.41867	0.48433	0.377234	0.39292	16.2056	7.34404	0.594025	7.31508	1.68519	0.662654	0.267175	0.359642	19.3301
	Minute 19	0.344075	0.445062	14.6665	0.382377	1.80216	0.324637	4.35328	1.5582	17.0701	0.556917	0.264287	0.372013	0.377726	2.36637	3.20259	10.0341	0.347188	0.400223	0.358839	0.477127	0.116934	9.03354	0.388371	0.786835	0.43568	0.182279	7.68215	9.80811	0.35276	0.414755	0.64143	14.1134	0.319873	0.530527	0.342635	5.28347	0.5042	6.34869	0.412795	16.4895	9.69352	7.15657	9.56886	0.54159	0.650005	0.294802	0.388769	20.1532
	Minute 20	0.316968	0.474452	14.6747	0.376951	3.72685	0.794801	3.39255	0.181237	14.4014	1.36132	0.240516	0.346964	0.76498	3.83882	9.76969	7.7614	1.32818	1.09059	4.18356	1.73408	1.60779	6.07713	0.401149	1.82695	0.72226	1.9949	9.9656	10.2328	0.343334	0.452955	0.561303	5.27364	0.351226	0.985846	10.2001	2.70872	0.508757	13.9186	0.377614	17.7577	10.2412	12.5088	8.51698	2.00529	3.12109	0.299333	0.482756	16.1286
Dark 2	Minute 21	2.68617	4.32433	15.4123	8.74488	12.7124	9.15102	12.3613	8.45825	9.60535	12.7916	9.65766	10.124	11.5824	9.8382	9.3985	10.6595	3.18474	7.54421	12.1293	9.16437	7.30507	7.56301	5.68691	5.22802	10.3049	8.36568	13.7489	10.3999	6.30736	6.37105	11.0423	10.3051	5.11204	11.1835	18.1925	7.17175	11.5948	12.7949	5.04193	16.531	12.6305	26.217	10.5857	18.5975	7.17798	7.46067	6.45184	9.86354
	Minute 22	11.4499	5.49559	16.4532	10.8186	11.5408	6.90258	13.8608	10.2685	3.82889	16.184	8.98448	9.97717	12.0683	10.2327	8.25417	6.83004	4.27354	7.71566	11.4042	11.3695	7.85548	7.96393	12.0616	2.0108	11.3186	6.79688	11.7344	11.6724	9.56688	8.75035	9.73863	15.0489	3.50977	10.2522	17.901	12.9689	14.1677	11.4549	3.53818	15.8115	7.04922	14.8299	9.56792	12.9056	4.86808	8.45762	6.41607	7.67322
	Minute 23	9.79674	6.47057	18.4672	11.4846	11.3096	15.3766	6.41533	9.05177	0.262775	14.2265	14.2402	11.2828	15.5849	10.2801	12.3658	6.07439	7.80938	4.55507	15.079	14.6648	2.95743	9.79793	13.6869	3.82931	7.08761	3.72307	12.4435	7.54101	12.251	9.94942	8.78177	16.6208	6.80646	10.7074	15.4671	13.0835	17.1623	8.43793	7.05997	13.5499	2.86427	13.606	4.78287	14.6903	5.45505	11.8314	7.60407	2.13397
	Minute 24	12.2164	5.11795	21.5074	9.5132	13.9981	3.62265	0.308771	9.54506	0.300713	13.7764	3.41755	0.239689	13.4538	9.12235	15.6933	1.60647	4.10755	3.27585	10.5337	8.49267	5.98704	7.18191	15.7495	4.45292	13.1949	1.08119	13.9247	7.84831	14.1432	9.61332	7.54062	12.0879	0.825401	12.6967	17.5061	16.8254	21.3892	5.22349	5.72529	12.6038	4.87963	11.9282	8.56705	12.303	0.536247	11.9949	11.1832	2.57259
	Minute 25	9.88902	7.60077	18.4438	12.252	9.99979	0.835858	0.951029	7.26232	0.178169	13.5092	0.355283	0.254661	4.92985	11.2598	8.30513	5.18418	3.56505	1.77071	10.7013	8.96615	6.42886	8.03206	17.871	1.48983	1.66946	0.282394	6.34235	0.334962	5.046	10.5864	7.64348	6.19022	0.326222	0.123701	10.4146	15.8904	0.714448	0.449025	4.55366	12.2576	0.356552	17.7825	7.93685	14.2808	0.53626	9.84621	9.67561	0.739786
Light 3	Minute 26	0.450544	0.405123	5.97963	2.60785	0.541823	0.371582	3.49947	0.671906	0.226594	0.790167	0.400157	0.361054	0.4382	10.9311	0.318412	5.65465	0.920558	0.440582	1.46692	1.35341	0.37808	1.81053	0.576717	2.43692	0.38299	0.217915	0.263242	0.504307	0.370205	0.409961	0.913972	0.615485	0.418244	0.145708	0.254912	2.61233	1.74704	0.48174	0.292791	1.74907	0.384044	1.92947	2.68287	3.63119	0.571918	0.595291	6.81646	0.823734
	Minute 27	0.429806	0.429212	14.3406	0.514215	0.514584	0.304489	0.237889	0.453493	0.276592	0.356386	0.476425	0.421502	0.522425	10.0163	0.476628	0.241579	0.446611	0.419356	0.28175	0.455851	0.378848	0.641274	0.308595	2.6643	0.391261	0.220944	0.275435	0.284138	0.326609	0.269106	0.770033	0.647008	0.368609	0.18725	0.251445	0.36476	1.18407	0.33808	0.251571	0.268362	0.376393	4.69857	0.416892	0.249509	0.57083	0.503359	6.17475	4.69954
	Minute 28	0.474746	0.368511	14.6255	0.582749	0.535867	0.25201	0.270911	0.388257	0.320101	0.363021	0.572946	0.651823	1.89999	3.68706	0.456952	0.186297	0.426472	0.4913	0.282337	0.499819	0.367489	0.31751	0.291803	2.87083	0.357401	6.04724	0.270837	1.88284	0.293511	0.396851	0.69024	0.602411	0.286416	0.231714	0.792219	0.359695	0.281814	0.320314	0.299537	0.499172	0.786278	8.16387	0.405565	5.98907	0.633682	0.43252	2.7731	5.63914
	Minute 29	0.477568	0.334504	14.3431	0.622541	0.610778	0.238298	0.270216	0.398525	0.334906	0.490784	0.622993	0.442516	3.35826	2.17736	3.72552	9.65097	0.866595	0.561592	0.285256	0.58305	0.335685	0.329634	0.32402	2.05588	0.354575	10.4724	0.226027	0.921138	0.290343	0.327223	0.64898	0.572608	0.292073	0.248916	10.9986	0.480822	0.295762	0.411375	0.347533	0.535771	0.313434	11.2808	0.391567	2.12323	1.39844	0.498465	14.5372	4.89054
	Minute 30	0.492095	0.354377	16.2858	0.678956	0.605793	3.10043	2.10196	0.394235	0.301208	1.10596	0.562161	0.2919	2.61947	3.24665	5.99307	11.7793	3.6979	1.12499	1.03665	1.44225	1.10514	1.57828	0.374072	2.62606	0.336366	11.7307	2.16514	1.55096	0.535013	0.412151	0.634432	3.82645	0.353264	0.246836	11.9281	2.94427	0.257469	3.06915	1.14111	6.61092	0.303422	9.87684	0.840162	3.30897	2.44314	1.93515	13.074	4.27793
Dark 3	Minute 31	5.20668	4.19849	15.242	8.99956	6.74346	12.3775	18.1824	0.49669	10.472	13.3159	1.85327	6.00733	13.2996	11.1129	12.5685	8.12855	4.18207	3.64089	8.67932	11.9695	9.61183	7.31917	12.3561	2.30845	0.35154	10.9113	10.8572	10.1229	18.6671	4.38505	5.9049	4.90746	5.41954	8.18046	25.0299	14.4868	7.53884	14.1308	6.16393	16.5285	2.5127	15.357	11.4293	18.2972	3.42911	0.281402	8.71362	5.36797
	Minute 32	9.90244	1.8965	12.2472	9.5637	11.0512	7.93969	20.504	0.485731	11.0778	12.6448	0.254311	7.41489	11.7612	10.9646	13.5619	5.81974	6.64689	7.377	13.6769	7.94956	10.1656	6.55658	15.4117	2.05192	0.351495	6.24927	11.0747	10.0202	10.9344	9.16503	9.11274	7.10516	0.765267	13.893	17.6923	12.7252	14.4831	12.1672	8.55659	12.3111	5.89988	12.6486	5.41578	15.1956	0.920545	0.189549	7.50578	1.35811
	Minute 33	10.1475	0.452305	11.2303	11.92	8.01554	15.6728	15.6293	0.521214	9.6182	14.0551	0.297526	1.67958	9.69187	9.82957	11.7242	4.49885	8.62324	7.15266	11.0081	6.3506	4.5746	6.04427	17.7812	1.68418	0.369344	6.84974	9.85262	7.3492	0.342549	8.54622	8.16311	7.74256	2.95555	12.6933	21.211	12.3749	17.4942	10.7114	1.65677	13.0514	10.4492	8.37557	7.69011	16.1251	0.300938	0.213663	8.55471	2.22371
	Minute 34	10.4813	0.45777	3.45993	9.84196	6.99751	0.54269	8.46401	0.500481	9.67227	3.01054	0.383126	0.265805	1.161	8.35313	14.4124	2.02643	4.64234	5.34311	11.2375	5.84447	10.3428	5.43175	14.9633	2.137	0.340126	9.45078	1.50178	9.47398	0.346248	7.36453	5.17966	7.47225	1.87294	12.9898	0.978735	13.5897	18.6608	4.83738	7.18242	14.8526	3.68109	14.3783	8.06176	12.5972	0.149981	0.232311	2.18872	1.89262
[truncated: 23 more columns]

## Sheet: 1min_30nM
	Plate	1												2												3												4
	Dish	1				2				3				1				2				3				1				2				3				1				2				3
	Well	17	18	19	20	5	6	7	8	37	38	39	40	25	26	27	28	13	14	15	16	45	46	47	48	33	34	35	36	21	22	23	24	1	2	3	4	41	42	43	44	29	30	31	32	9	10	11	12
	Fish	1	2	3	4	5	6	7	8	9	10	11	12	13	14	15	16	17	18	19	20	21	22	23	24	25	26	27	28	29	30	31	32	33	34	35	36	37	38	39	40	41	42	43	44	45	46	47	48
Habituation	Minute 1	13.5453	13.3541	13.7859	5.0338	6.15535	4.45668	18.4724	15.3558	7.82752	7.35617	15.2686	8.09974	16.0789	13.7903	9.70997	10.7958	10.8155	12.1396	5.26859	7.52957	9.44113	21.4974	10.5085	7.83421	13.636	2.99657	5.59381	4.0207	4.70328	16.8928	7.57416	15.2157	17.2508	9.75274	9.37225	9.24204	10.6786	12.4801	15.5619	6.60183	8.0737	12.6818	12.3891	8.35317	24.4672	12.331	14.4836	13.6445
	Minute 2	13.1482	10.7837	16.1124	9.8638	7.30723	5.00644	15.2906	14.544	11.6686	5.24626	12.0226	6.27028	17.0601	7.81505	5.98996	15.1347	5.84366	9.82602	12.1418	11.5004	8.41987	16.718	4.61564	4.10073	14.5604	9.23131	0.376523	0.260588	6.14692	15.1378	5.0635	15.8308	14.2643	9.19912	12.9556	8.74362	3.22787	12.9778	16.0155	8.19893	3.57982	9.11568	12.7463	9.0936	25.199	2.7958	12.8229	14.5213
	Minute 3	13.3028	10.4788	14.2597	8.89358	5.54066	0.711773	19.1596	15.9146	8.16472	2.31635	9.70026	7.82313	17.0428	6.5324	7.86212	13.9913	5.94679	9.44798	7.90679	8.48929	7.87334	1.04225	2.72161	0.422639	12.6841	8.77802	0.398485	1.17196	1.7847	12.8131	4.04889	13.8368	11.7359	10.3989	10.5789	8.2558	0.3611	12.793	12.5367	11.4625	9.16566	3.06071	15.7082	7.06566	30.82	11.6177	14.5143	13.4666
	Minute 4	15.3913	8.26936	12.5183	9.59616	1.40064	0.647946	19.7548	13.8188	11.3775	5.14612	6.98695	9.17894	15.7098	2.94034	3.94704	13.7339	6.87116	7.90494	10.7571	1.50851	7.95385	1.93153	1.43515	0.396149	10.7719	3.05931	5.81221	0.285889	3.30209	13.6788	5.03381	14.856	9.4754	9.2301	12.3001	6.66272	0.404265	13.1258	9.21858	11.2758	6.99893	3.4503	11.5099	7.48143	29.1809	12.9147	16.0936	15.9398
	Minute 5	12.8002	6.81804	9.69942	10.0559	0.486613	0.898037	19.4566	8.32369	5.67676	10.3016	7.9782	6.01165	15.2152	5.43942	6.27313	13.7572	7.03517	8.7524	9.2677	0.212333	0.30194	12.8277	4.24786	2.51464	13.1582	3.88326	4.85018	0.442851	3.83904	15.8431	7.80946	15.0822	7.88431	9.42606	2.68422	3.7726	1.85311	7.78623	8.56776	8.91587	7.99122	5.85876	10.7568	5.5409	25.2144	16.432	7.86134	16.8349
Light 1	Minute 6	0.849884	0.448392	1.84979	1.41288	0.536581	0.375813	12.8869	4.68788	0.8399	0.4727	1.25903	1.11851	13.6943	0.376683	2.70206	8.20329	0.37876	4.53024	6.79159	0.775032	0.235379	0.646519	4.53036	13.0837	3.39448	4.33394	1.59698	2.21191	2.00218	2.09491	1.39828	10.467	1.24534	11.9444	0.338691	4.21523	19.4828	1.10701	10.4836	3.80791	1.9783	0.460013	8.29419	0.354681	5.19609	2.97237	2.97069	28.7645
	Minute 7	0.449287	0.353441	0.222276	2.90154	0.588912	0.373922	17.498	3.53563	0.213767	0.518315	0.397173	0.556418	7.68845	0.378136	0.200758	11.3188	0.474142	0.467773	0.235783	0.495995	0.223516	1.30099	0.169529	0.375939	0.144948	0.294743	0.344738	7.70609	10.0718	0.221502	1.07087	12.3936	0.237837	13.1573	0.353993	0.273866	19.5727	0.250849	2.67918	0.96056	0.275276	0.541766	7.48243	0.553417	0.353827	0.526675	0.29703	1.22227
	Minute 8	0.432427	0.348025	0.298023	0.298476	0.632047	13.3499	21.256	0.404238	0.221949	0.485324	0.357163	0.542649	1.83681	0.369777	0.228897	16.9047	0.641242	0.493432	0.167211	1.16982	0.243739	1.41388	0.254548	0.33483	0.159174	0.265957	0.278037	5.72332	1.35212	0.192855	0.499063	16.317	2.37831	12.5093	0.364634	0.319624	22.6708	0.263464	0.353212	0.312877	0.277597	0.495911	6.76128	0.546275	2.20783	0.486127	0.250246	1.54413
	Minute 9	0.438878	0.360702	0.343305	0.309769	2.70749	4.76523	22.2563	0.320936	0.217329	0.55132	0.359337	0.459644	2.30623	0.394784	0.362892	4.39536	10.5276	0.497047	0.170748	1.83049	0.256145	0.503946	0.297046	0.304389	0.167509	0.268832	0.258062	9.4592	0.221917	0.311677	0.333484	13.4965	6.67498	5.43045	0.41608	0.329543	21.9634	0.251184	12.2921	0.310539	1.83062	1.14695	5.72584	0.498447	8.52259	0.48571	0.246202	0.536801
	Minute 10	1.15637	0.987184	1.40129	0.340586	6.60869	1.21404	23.045	0.943004	0.553029	1.84875	2.51065	1.22521	5.24139	0.419818	1.09474	0.197459	10.7047	0.478027	0.563635	2.37224	0.680164	0.906043	13.1393	0.494464	0.184797	1.36819	2.06396	3.65589	1.40761	19.6647	0.295428	17.0843	8.45229	0.409889	1.80196	1.22273	20.831	0.233524	1.03776	0.331967	0.279728	0.960524	5.34267	0.404741	0.265539	0.490238	0.219793	8.76861
Dark 1	Minute 11	10.4037	13.4352	8.92231	7.73084	10.5295	15.8001	17.8883	16.7101	10.0127	12.1257	12.1966	11.2262	15.6905	7.59131	12.0893	11.8158	11.8684	7.28973	14.6685	13.5305	7.97268	15.8641	11.5416	16.1521	13.0781	11.3996	11.9669	8.60121	10.4761	19.3803	11.2543	19.3502	18.6286	0.424295	10.3235	13.9851	16.9683	16.8932	22.8855	11.0876	13.4634	16.1179	16.3772	9.13883	29.2787	17.1242	16.275	14.4075
	Minute 12	17.2223	13.6703	10.8051	13.0468	11.1579	11.5432	20.4844	9.87375	9.72562	7.86485	9.57348	6.31583	14.746	7.95913	10.6621	12.5902	10.0351	12.8799	16.4889	20.9125	7.7919	17.087	5.87862	14.4714	13.1564	13.1541	7.58253	1.57071	11.5511	16.0135	8.0943	21.0453	14.8889	0.400341	12.8577	7.98167	20.0394	15.6725	16.059	10.8319	8.63469	8.87402	13.07	12.3896	22.2409	17.9136	13.418	14.7056
	Minute 13	18.0112	13.1191	8.49165	12.941	6.76078	8.30172	20.0417	12.014	9.86851	3.44283	11.7017	7.42168	17.5154	8.71417	8.97103	16.0897	12.5931	12.2387	9.89586	17.2817	8.52095	11.2574	10.9769	9.02258	15.3725	12.7651	5.43207	3.65737	7.34087	14.6757	8.81184	7.9737	12.1861	0.391109	7.44933	7.96786	16.6968	12.9315	10.1199	12.1822	6.25006	0.821072	15.5494	12.2117	19.9566	16.5643	13.0952	15.2609
	Minute 14	15.938	12.0045	7.0101	10.9967	7.99449	3.72005	18.2911	9.52205	9.43944	0.211083	5.6461	1.08904	15.2395	5.07685	11.1558	12.3195	9.36519	6.90191	12.3023	20.9978	6.92466	10.6164	11.0107	2.09393	15.5819	13.1104	4.55445	0.348974	4.2624	11.3322	7.55156	3.041	1.24522	0.391372	10.9372	0.869267	9.20343	7.91694	5.55012	8.26518	10.3511	1.18344	15.4664	10.5201	13.7066	13.9937	15.9616	21.6931
	Minute 15	18.8087	13.8423	8.11987	6.3139	2.10777	0.224877	17.5914	9.53489	13.3976	4.68406	9.27875	10.4377	12.3905	0.414472	1.45935	16.1477	5.2825	10.1074	10.5422	11.3684	0.17841	10.6087	0.348493	0.358793	16.5663	11.0869	2.9038	0.355817	8.91037	15.511	5.12864	11.5219	1.39671	0.410928	9.70686	0.481503	5.05596	11.4829	0.538835	6.86232	5.5791	4.43038	16.806	10.9373	0.336903	0.431964	12.234	19.1153
Light 2	Minute 16	2.56869	8.3584	0.251365	1.1725	2.94896	0.274474	0.91521	0.66467	1.85119	0.384251	2.42665	0.676785	3.42596	0.336231	0.360603	6.49814	1.35943	3.68905	0.464602	1.17414	0.185091	0.225374	0.268936	0.299183	2.7822	0.980813	0.445387	1.71195	3.36612	4.84373	0.409216	0.731752	0.379162	0.395952	1.13225	0.442585	0.364209	0.994973	0.76398	0.867199	0.699189	7.29783	5.16121	3.38438	5.7584	1.93884	2.58964	18.99
	Minute 17	0.460434	9.20499	0.360233	0.407622	0.364724	0.320514	0.266962	0.407773	0.235692	0.446359	0.233062	0.417515	0.552596	0.283781	0.322397	0.244846	0.230194	0.832283	0.533182	0.404771	0.247473	0.184907	0.147801	0.339574	0.329342	0.480487	0.399803	2.41503	0.344394	0.746695	0.371602	0.500303	2.00219	0.325114	0.280452	0.551344	0.380645	0.346806	0.316062	0.939878	0.578935	0.527621	4.17083	0.69757	0.297356	0.277356	0.666004	15.947
	Minute 18	0.656461	8.4476	0.39126	0.357371	2.09989	0.365282	0.308378	0.416647	0.228653	0.331615	0.238372	0.444207	0.611356	0.28741	0.291968	0.255169	0.289234	0.280824	0.574235	0.395597	0.271503	0.195899	0.105745	0.409392	0.280627	0.558841	0.332458	4.86678	0.27198	0.330107	0.416596	1.40921	0.378289	0.324762	0.30106	0.509885	0.469034	0.567266	0.397775	0.374099	0.410351	0.520119	0.466011	2.0162	0.335409	0.252504	1.11497	23.7059
	Minute 19	0.763545	7.67559	0.398303	0.415907	0.614074	3.43944	0.431722	0.423964	0.210927	5.63988	2.44278	0.47291	1.6283	0.331753	0.281416	0.272378	0.290584	0.2991	0.400036	0.394913	0.286493	0.207323	0.119287	0.423915	0.34188	0.659803	2.21514	13.2947	0.253785	0.34335	0.455519	0.528239	0.35617	0.355778	0.330204	0.491574	0.494095	2.14915	0.339301	0.390089	0.452431	1.43985	0.561264	16.206	0.352594	0.310527	0.267388	15.0756
	Minute 20	1.7141	8.9254	1.10277	0.464661	0.954675	3.06944	0.479326	0.98133	0.190675	0.829556	7.55498	0.486612	5.39856	1.98494	1.23211	1.4565	2.52131	1.18863	1.27938	1.45862	2.95036	1.23108	2.72926	1.78705	1.33009	0.574407	5.46674	3.7653	2.13828	1.89678	2.02146	13.1084	2.2147	10.7064	1.90581	1.76036	1.44918	9.56735	0.321006	0.41866	0.402162	2.35886	0.483128	6.81763	1.88795	0.32203	0.384307	0.301877
Dark 2	Minute 21	13.0409	14.5083	6.60267	8.01056	8.55028	13.5654	17.3925	14.5905	6.00812	12.3617	17.2887	11.3853	12.621	8.21234	6.33232	10.9421	12.6558	11.4019	11.0518	7.59878	7.99629	13.9944	9.72128	13.9815	14.5524	10.4387	14.0317	7.89016	11.1642	18.4668	9.45502	14.4566	14.5417	9.01915	9.74963	13.5996	21.3103	16.0778	7.78131	11.6796	12.6641	11.7134	17.7161	14.9817	21.8591	15.5522	21.7405	18.4145
	Minute 22	16.4394	9.31723	7.79581	9.0306	10.9756	8.92558	16.6873	12.8637	11.5766	11.743	9.46174	12.2174	16.6217	11.3113	11.2585	15.609	11.6061	10.694	14.7413	11.8127	13.2768	9.08315	5.35831	9.65399	12.1698	5.3012	10.8236	1.69465	9.8032	11.3068	10.6705	16.4881	11.0373	8.58333	12.4713	12.021	18.0485	16.1062	7.96794	13.2062	10.6632	13.0012	19.1112	12.2538	19.1874	15.843	10.269	18.7419
	Minute 23	15.4317	4.64461	5.07087	10.5596	7.33982	4.22253	18.6628	11.4885	6.99664	6.8941	10.4646	10.7041	10.4721	8.21247	12.1806	14.4379	4.29324	11.5305	15.4097	15.574	10.416	14.0727	2.88335	10.7095	19.3469	11.9164	8.4999	0.694687	11.6524	9.29796	5.37353	11.3178	10.1269	10.888	14.7216	4.09205	10.0704	10.907	11.463	11.4838	10.8148	8.95115	11.073	6.65892	14.5186	11.5282	16.7661	20.6946
	Minute 24	14.418	11.1647	6.64825	12.8884	2.32587	6.95484	18.9501	13.4731	3.15329	3.1419	4.74601	13.5008	18.3936	8.19669	6.30888	14.5957	10.6783	8.47569	13.5615	17.0155	7.74268	13.1658	3.00922	15.1575	18.2886	12.635	8.62174	4.1736	7.38299	16.3344	5.10499	9.76614	6.13903	1.98055	10.9143	8.13734	8.6067	7.89592	11.0913	0.457004	10.6966	1.60865	14.875	8.01719	0.293245	10.3538	12.6716	14.4215
	Minute 25	17.1129	11.8382	9.278	11.8431	7.45106	6.36481	16.7328	2.66823	1.62109	0.310955	0.305989	8.13635	4.20609	0.302826	1.24479	17.3649	2.02644	12.6909	11.0661	16.3617	4.59444	7.97776	4.00411	0.501923	18.8814	4.51659	1.64659	1.75727	7.03129	13.8586	0.492142	10.709	0.473536	0.661826	9.4354	5.14708	4.23661	9.56937	11.7504	0.916145	9.85507	1.1182	8.18042	6.63773	0.387626	0.578873	13.5129	7.78918
Light 3	Minute 26	1.91006	0.364476	0.397972	0.287969	0.260704	1.47345	1.27754	0.232565	0.208625	0.410477	0.226994	0.433764	0.300553	0.318503	0.405508	0.126197	0.256972	0.458743	0.77456	0.846893	0.336641	0.316062	0.309639	0.226029	2.53421	0.175811	0.296946	2.06547	0.366777	0.824186	0.333287	0.34084	0.52677	0.533648	0.446259	0.477189	3.42259	0.284249	0.225858	1.31928	1.62166	4.58141	0.84667	1.47923	0.289703	0.618873	0.186637	0.334659
	Minute 27	0.965707	0.27182	0.395049	0.275063	0.263809	0.325283	1.89374	0.221918	0.27023	0.401222	0.267228	0.364646	0.384781	0.354718	0.404031	8.83361	0.216216	0.412502	0.255242	0.686767	0.336529	0.210187	0.322287	0.231361	0.282809	0.24473	0.302154	1.08932	1.10529	0.865459	0.327486	0.36669	0.531145	0.47921	0.483301	0.45715	4.09776	0.519168	0.231577	0.224641	0.397038	0.603808	0.43077	0.328013	0.315271	0.533105	0.158285	0.20388
	Minute 28	1.52534	0.249429	0.355569	0.231586	0.259868	0.271657	2.87696	0.177917	0.270562	0.392046	0.28175	0.328699	2.25124	0.355623	0.408268	0.230521	0.172987	0.379896	0.252252	0.541945	0.374592	0.178936	0.345171	0.20328	0.285673	0.300352	0.173624	2.52028	0.521208	1.87794	0.319408	0.355332	1.22037	0.550629	0.466348	0.450698	4.30572	0.452838	0.289807	0.217734	0.382192	0.289555	0.649127	0.334496	0.360739	0.546824	0.146427	0.257397
	Minute 29	0.995136	0.942914	0.333514	0.243343	0.239005	0.315121	0.542878	0.161684	0.199314	1.73693	1.87294	0.293699	0.382735	0.416734	0.364254	0.176242	0.168265	0.399094	0.24484	0.417206	0.45514	0.179875	0.282316	0.12249	0.317684	0.332175	6.43382	2.78727	1.60937	1.80154	0.431218	0.335701	7.07229	0.621105	0.451828	0.432691	4.54956	2.2099	0.282597	2.32196	0.374352	0.261345	0.549174	0.380003	1.84173	0.544914	0.160086	0.273577
	Minute 30	1.99288	1.15557	1.07714	0.253269	0.240118	4.7936	2.65627	1.10883	0.118874	1.70899	10.9005	0.314831	1.11151	1.74299	3.91276	4.15789	1.40607	1.53645	3.59774	0.405391	5.38594	2.43124	2.05822	0.165401	0.338428	0.305772	1.89018	7.89078	5.16513	1.90475	1.69544	1.37057	9.75491	1.91681	1.16322	0.940451	5.80472	10.665	1.07785	2.37262	2.45496	2.44299	5.04602	1.62637	6.12839	2.05381	8.61541	0.307518
Dark 3	Minute 31	13.9975	7.48354	8.19028	4.18803	10.0987	10.1699	15.8635	13.0187	7.84932	5.28391	15.1015	7.33849	16.2165	5.91771	10.5502	11.5762	10.3806	8.91865	13.2795	6.74812	13.0784	12.8927	14.2125	11.833	13.2324	9.80849	10.5082	4.60521	7.82052	15.0726	7.80449	10.4622	13.9122	6.69052	2.8548	4.03422	13.1975	12.9155	15.6606	8.91222	8.07064	14.5323	14.8735	13.5815	16.8666	12.9361	14.7709	10.26
	Minute 32	16.3857	9.09903	5.57322	8.87871	8.27613	6.38968	14.2759	9.77758	9.3565	9.28628	13.7465	1.04307	7.78202	9.16212	10.5402	11.9241	12.658	10.5108	13.1962	2.23112	8.04409	11.9194	12.401	9.66691	10.6814	14.8705	10.9885	2.53537	2.44903	19.3076	10.8187	13.8573	2.7329	9.12092	8.87695	5.39229	17.1428	9.02673	9.38614	11.7003	9.73466	15.0008	12.8237	14.2506	15.6821	11.8026	8.01108	15.142
	Minute 33	13.2706	5.96586	3.6857	8.33382	4.6686	3.95046	18.2641	10.0188	10.8253	4.24067	11.331	0.306723	0.212952	4.96613	8.92705	15.6881	10.3922	6.35779	14.1505	0.383975	7.0899	9.78177	11.3888	3.944	19.3976	5.18385	6.57227	3.32918	1.5329	15.412	9.82439	13.6186	0.321946	1.05863	8.76357	3.12927	14.4617	6.71944	10.3912	7.4812	7.66293	9.97605	13.283	11.6486	3.17828	9.03875	12.2034	11.2249
	Minute 34	12.6256	9.63439	6.45997	6.20806	3.06038	0.661708	18.7045	8.65195	9.96805	4.42933	1.79177	0.287554	0.26624	0.319669	11.2548	14.1423	10.1174	1.79671	12.0252	0.732962	0.350368	14.3503	11.4026	0.676515	22.6721	0.432479	7.25473	0.904081	0.565239	15.7791	7.06389	11.8648	0.333164	0.309986	10.4411	0.714217	8.38632	6.01932	8.96379	0.345967	9.65172	0.439768	8.10976	6.24226	0.743898	14.484	12.4458	6.92493
[truncated: 24 more columns]
