# Supplementary material for: Developmental Exposure to Low Concentrations of Methylmercury Causes Increase in Anxiety-Related Behaviour and Locomotor Impairments in Zebrafish
Source: Int J Mol Sci. 2021 Oct 11;22(20):10961. doi: 10.3390/ijms222010961 (PMC8535691; doi:10.3390/ijms222010961)
Supplement: Supplementary file 1 [file ijms-22-10961-s001.zip › Table S2_Exp#4_6dpf_light-dark.xlsx]

## Sheet: 1min_C
	Plate	1											2												3												4												5
	Dish	1				2				3			1				2				3				1				2				3				1				2				3				1
	Well	1	2	3	4	33	34	35	36	21	22	23	9	10	11	12	41	42	43	44	29	30	31	32	17	18	19	20	5	6	7	8	37	38	39	40	25	26	27	28	13	14	15	16	45	46	47	48	33
	Fish	1	2	3	4	5	6	7	8	9	10	11	12	13	14	15	16	17	18	19	20	21	22	23	24	25	26	27	28	29	30	31	32	33	34	35	36	37	38	39	40	41	42	43	44	45	46	47	48
Habituation	Minute 1	5.03939	6.9714	18.8426	16.2118	32.3133	3.95093	11.9659	2.54778	0.533883	18.9986	5.72549	13.0702	3.67387	14.3224	6.42912	2.06775	12.5344	2.56395	5.49066	10.434	4.29639	14.0749	18.9227	9.92811	2.47951	12.1825	5.91752	13.5001	5.84446	11.6373	8.61837	3.37744	10.3549	11.3888	6.50531	12.2739	13.7782	16.903	5.93884	3.37811	16.8167	6.72764	9.98693	8.21121	12.5856	10.066	17.6165	17.0697
	Minute 2	6.62591	5.92656	10.8265	19.4739	24.5684	5.03015	6.28937	0.785882	1.34676	17.5163	2.95613	13.4196	9.30366	11.5558	4.66562	2.81095	11.2216	2.04692	8.56452	13.2928	5.62905	10.4758	17.0932	6.85879	2.10866	11.4442	7.71	14.6853	2.54795	14.4199	9.14786	2.67917	13.1748	17.1716	4.68187	15.2424	11.9975	17.9167	6.62076	4.61911	3.71874	6.27384	15.6915	7.95304	11.4902	14.0709	13.738	16.1465
	Minute 3	10.3574	9.61831	13.7041	25.4619	12.8728	4.74832	8.10766	2.21742	0.43676	12.2911	5.16216	12.9445	17.5219	10.1158	5.21892	2.05904	7.14981	2.64466	9.88728	12.6313	8.34981	11.8274	17.4741	10.3702	3.35332	14.1603	12.854	16.9513	4.95079	13.2884	8.22218	3.54501	10.8544	15.9783	8.7159	21.5991	9.15436	21.0753	7.37709	5.29376	1.01321	7.8708	15.7362	8.0121	14.8784	12.3852	10.3378	16.0837
	Minute 4	8.5306	10.0281	13.023	21.9186	0.857582	0.252592	11.2131	2.20756	1.74244	16.1509	5.84528	12.4068	10.5888	12.3293	4.23781	7.02066	0.452944	4.58381	8.01201	9.00281	3.65975	10.4846	14.6598	3.22352	6.39269	12.2087	14.1252	17.1717	3.09704	14.4218	9.93299	3.50088	14.5558	14.3238	7.40425	10.4768	10.2249	12.6525	5.69757	7.02829	0.414974	6.57137	16.6373	9.75166	16.7699	5.58281	15.7785	12.635
	Minute 5	10.4813	7.33776	14.0989	15.1456	1.55803	1.9778	5.93955	4.27414	0.43949	5.89752	0.4348	10.7044	17.0553	15.7274	5.08764	11.0529	0.456163	3.21567	9.10069	11.3941	8.2418	15.5975	18.4936	0.240759	7.84389	13.2427	14.3161	20.0428	3.98938	14.3168	6.50244	3.56886	13.1486	18.5173	8.60291	13.9886	9.42158	23.1537	7.25105	6.82125	0.175383	2.26578	17.5458	10.8345	15.7626	0.451223	0.375296	15.5621
Light 1	Minute 6	5.56376	1.31192	9.62412	6.06985	12.8367	0.609427	7.28573	3.60123	0.348215	2.03987	0.411717	3.95184	1.3522	21.0857	1.44423	13.6116	0.49639	5.89261	0.783191	0.384818	1.91626	10.0284	2.79198	0.556984	10.3533	2.38501	0.193196	5.82238	4.58594	11.7157	1.87477	0.683909	3.71789	17.2118	0.695866	7.87881	2.79482	22.5924	6.687	9.71897	0.21167	5.82748	6.84022	9.5557	10.54	1.81726	0.249932	15.3986
	Minute 7	11.524	0.44778	16.1152	0.565671	5.96462	0.559333	1.82796	5.57714	0.427831	0.444467	0.383604	1.96224	0.303086	13.8303	0.229856	9.83013	0.428122	6.60265	0.290179	0.311416	0.458898	14.6511	0.229945	0.528175	4.70023	0.717056	0.210974	0.506042	4.34448	17.8964	3.69476	0.880957	10.2545	18.5945	0.398541	0.232424	1.24337	19.6171	7.39047	8.74729	0.216267	3.4706	0.346358	0.213585	16.4031	0.347905	0.401723	11.3506
	Minute 8	9.21619	0.432853	12.0229	0.550297	0.437169	0.548302	0.402936	5.24409	0.586021	0.442312	1.09822	1.45612	0.292975	5.60154	10.955	3.51623	0.453768	9.18121	0.286733	0.288309	0.447074	14.5733	0.185822	1.00602	0.427136	0.671028	0.205208	7.17338	4.80554	0.334448	4.82037	0.638502	9.34521	11.784	0.341374	0.232521	0.322711	13.2479	11.5181	0.234938	0.198888	0.964208	0.35044	0.223247	15.3174	0.317299	0.394077	9.48056
	Minute 9	11.6609	0.406654	7.84315	0.586706	0.467825	0.561182	0.408093	6.01176	0.62361	0.525524	6.6124	1.30054	0.293614	0.357863	9.91171	0.580011	0.42732	7.18428	0.296372	0.328181	0.497643	13.026	0.199929	0.533213	0.383834	0.570407	0.217083	14.5642	2.31859	0.361796	16.8139	0.547399	17.514	1.95045	0.377507	1.36151	0.321334	10.3629	10.0383	5.12285	0.197607	0.342575	0.351973	0.228886	15.6607	0.341613	0.401165	12.0854
	Minute 10	11.683	0.422058	1.29135	0.547155	0.471018	0.628057	0.351393	8.15745	2.30141	1.16096	10.0448	6.83396	0.291022	0.386614	5.74141	0.463545	0.432294	11.6528	0.287856	0.490219	0.59065	10.0914	0.200082	0.557638	0.403841	1.25212	0.212856	17.7985	1.88385	0.374595	10.9144	1.48192	23.8539	0.588838	0.577256	0.270054	0.308978	17.0749	10.5876	3.68685	0.200301	0.299172	0.36162	0.223581	14.917	0.388821	2.39316	11.237
Dark 1	Minute 11	10.8019	9.01691	9.63289	0.395602	13.9389	8.86951	4.15269	2.74403	4.65398	10.982	7.5366	17.7075	11.0299	10.965	7.18428	2.70268	8.02661	5.72645	0.388352	9.92591	10.3073	9.61976	16.1057	8.18587	3.9865	14.1181	7.41107	10.3544	1.13819	5.63095	6.42252	5.59024	11.7497	15.7885	5.16846	3.48277	10.4304	15.9704	7.55075	3.85804	2.84039	6.48839	13.3035	4.92049	5.13152	7.74232	12.5415	19.3101
	Minute 12	14.462	12.1587	6.63644	3.37017	4.94709	11.6586	7.65942	4.83195	4.5622	8.41999	1.41605	12.4998	15.364	11.3559	4.05245	1.98072	3.47207	3.2239	4.83796	9.62527	10.461	10.4168	19.1367	3.79927	6.7173	12.909	12.8978	9.80903	0.615529	9.25118	4.26874	5.90382	20.422	15.7492	11.2118	10.6635	13.076	17.4626	4.55398	1.8899	4.45656	4.59341	19.4767	8.04255	5.08447	9.9207	13.2021	13.0702
	Minute 13	11.6569	9.03403	12.8126	13.3368	14.5145	12.4949	10.2499	3.67728	6.35101	11.5262	4.6672	11.9917	1.14833	10.5268	8.38787	1.29391	3.053	2.78575	4.98002	0.398944	10.443	1.39542	17.2489	1.22936	12.7135	15.227	5.33621	11.1399	0.665041	22.9544	3.20855	5.46644	19.7896	16.4074	10.8952	6.13517	12.0535	8.75907	5.24514	0.442757	5.02012	6.32131	19.6962	9.46401	1.32184	14.6512	1.81645	13.8639
	Minute 14	4.66391	8.59475	9.19813	11.1194	13.8182	0.293188	7.39034	4.44339	3.62904	12.9971	0.307745	8.18352	0.542196	12.0045	7.3189	0.852317	0.560977	5.00165	7.56495	0.439088	9.36768	0.835974	10.6604	2.12889	10.3068	17.2272	1.87481	2.58615	0.660146	22.7694	1.43561	5.38031	17.2824	13.7581	7.31815	6.73004	11.8708	7.65491	5.32164	0.506322	6.70301	7.35416	18.3736	1.2401	0.345865	13.3841	7.4037	14.6458
	Minute 15	8.13621	13.7592	8.07063	22.7898	11.7267	0.298402	1.41464	4.3897	3.03661	12.4148	3.59533	8.63399	0.404683	9.55283	10.8249	1.27395	0.792468	5.77192	9.35159	0.311956	13.8996	0.591315	11.3381	1.42747	10.2135	12.7703	4.16901	2.34252	0.622912	10.8786	0.705346	4.63628	10.0689	16.0135	7.21739	8.0271	8.43035	3.18214	1.19211	0.513501	2.69885	0.335365	15.4228	0.448452	0.33375	4.24513	8.19245	13.4603
Light 2	Minute 16	1.51075	1.48169	0.360017	0.733009	0.28241	0.418087	0.387505	3.49846	0.311357	0.459551	3.34584	5.14094	16.2705	3.62414	0.212169	0.507192	0.42695	8.50749	1.21717	0.378176	0.698752	0.329003	0.878906	2.81353	11.5413	0.492372	0.160305	0.206162	0.482196	0.323608	0.79061	0.397414	5.43137	0.387586	0.380938	2.67642	10.5392	0.79082	0.31509	0.506798	0.743944	0.251991	2.36662	0.248047	0.211742	0.343913	0.911005	9.08181
	Minute 17	0.687576	0.29801	0.416763	0.337127	0.288504	0.425921	0.32948	6.35403	0.320061	0.845475	2.62545	0.688483	4.06837	0.37869	0.206045	0.625826	0.856666	2.90413	0.282544	0.399779	0.380421	0.342826	0.424678	3.3824	9.36575	0.492342	0.147882	0.313687	0.509128	0.336948	0.746177	0.399734	15.2936	0.358553	0.373742	3.11978	5.36539	0.234025	0.260999	0.445663	0.511955	0.30959	0.253326	0.434245	0.184972	0.433191	1.79102	8.34096
	Minute 18	0.710638	0.251969	0.507255	0.366442	5.64151	0.428145	0.455435	7.24521	1.32329	0.290603	0.946465	0.940358	0.350624	0.283493	0.230782	2.71634	0.906541	0.289902	0.320199	0.363276	0.399876	0.314828	0.459665	9.10669	10.6311	0.488897	0.403009	0.400178	0.492554	0.308719	2.1716	0.576869	14.3016	0.354979	0.373055	4.48398	0.346132	0.333373	0.270083	0.417944	0.571827	0.193024	0.306286	0.527032	0.184506	0.410062	1.30885	8.85345
	Minute 19	0.737681	0.256648	0.544355	0.796475	10.4514	0.454964	0.542409	6.1386	0.241736	0.274803	2.41453	2.82808	0.351828	0.289211	0.29069	9.47721	1.81406	0.246084	0.575334	0.331046	0.420224	0.248585	0.446794	7.38623	10.0695	0.512639	0.584552	0.425995	0.520008	0.303219	1.77036	0.701184	12.4436	0.353897	0.313319	4.54212	0.393735	0.381023	0.294668	0.351409	1.75415	1.08677	0.224065	0.621005	0.190504	0.364918	0.771295	10.3251
	Minute 20	0.681967	0.24191	1.49448	1.4265	15.7166	0.443984	0.475572	5.31173	0.460502	0.266624	3.50416	2.38398	0.217483	0.280372	0.970839	6.5371	1.90476	0.260141	0.256703	5.243	0.43219	0.252153	0.504128	9.125	9.62092	1.3623	2.44228	0.976633	0.665449	1.16654	3.05416	1.09511	15.681	0.53479	0.329563	5.20892	0.407807	0.392143	0.296057	0.371166	0.265528	0.334059	0.838313	0.694828	0.180235	0.404657	2.00182	12.6209
Dark 2	Minute 21	6.72166	8.34806	9.43903	0.422394	16.1011	6.55519	2.79526	7.61178	9.01946	8.33965	7.99422	9.33102	7.90252	11.3641	3.94731	11	29.0281	0.3125	2.59888	11.0849	8.33417	2.96477	15.059	15.1266	1.37736	9.40985	6.63489	10.0195	0.921137	4.01347	8.70185	4.31915	9.00953	7.45425	7.12825	6.49078	4.94031	8.49336	2.21385	1.443	3.04929	7.16409	13.1734	1.48168	0.706062	6.60564	14.868	11.967
	Minute 22	6.0626	10.4245	10.9328	0.447102	12.2879	15.1968	5.56635	6.83607	7.05987	9.06356	7.51886	9.57655	14.2548	14.214	3.18746	9.9023	19.3611	0.308602	4.38832	7.70663	11.3972	3.75112	11.2939	12.3358	0.261569	10.9256	9.395	6.96504	0.814582	2.18364	2.75979	6.439	6.11291	12.3699	9.35813	10.9324	7.64742	14.4768	3.46916	4.24623	3.08029	6.96722	16.3578	4.08922	14.0425	10.1168	8.60984	9.83689
	Minute 23	12.6264	10.8156	7.96275	0.347519	12.282	15.0066	4.0026	6.90754	6.36488	7.30471	5.54221	8.6429	21.4887	5.77882	4.00648	7.36938	15.0581	0.326638	9.65059	8.02919	8.68602	5.43133	13.427	9.80135	0.275553	17.3915	2.06034	6.75666	0.216746	0.441011	15.2334	5.61679	12.1193	15.4625	9.00012	2.24216	17.074	14.4057	3.54684	2.24246	5.50298	6.55076	17.4847	2.14144	18.3754	7.83295	0.241485	12.4052
	Minute 24	7.83908	5.11519	17.1918	0.31038	8.74855	13.571	5.58614	6.20927	3.91784	7.86672	6.6258	6.87298	10.0271	6.83518	6.36049	3.28267	11.0533	0.290462	9.16096	12.3024	5.31326	2.87247	14.0053	6.22914	0.234462	17.1309	0.319548	6.77022	0.229398	2.09873	1.1913	3.90405	16.8122	12.0903	8.58815	0.34941	8.08397	16.5038	0.204721	4.18759	2.55862	2.49534	5.32343	2.44753	15.8585	5.75615	0.256052	7.56442
	Minute 25	8.52026	4.1915	11.251	0.29983	1.1369	7.65044	0.251629	4.43446	4.95055	1.83801	6.2122	7.6641	5.45459	8.17622	7.07585	1.09284	0.356007	0.295137	2.26849	12.1445	8.15936	1.19748	19.3042	6.06242	0.202247	0.39842	0.726904	3.85229	0.239531	1.06206	0.905823	1.07748	6.2684	11.3282	8.40952	0.330824	11.5323	14.7056	0.283208	4.06214	3.72895	0.407047	7.52095	0.487562	14.0189	1.62352	0.236298	3.87865
Light 3	Minute 26	1.18493	1.58102	0.449797	0.245049	2.56538	2.53829	0.259086	1.13902	2.07177	0.348327	0.473879	2.04119	0.320474	0.59095	0.572078	10.9794	0.267401	0.308392	0.131498	7.08987	0.626666	0.125425	0.887096	0.865522	0.217024	0.460931	0.389038	0.402962	0.462298	0.362306	0.667432	0.283737	1.34957	0.35775	0.396859	0.228493	4.0648	0.646885	0.422059	3.25268	2.15473	0.885437	0.597847	0.386321	1.09844	0.521343	0.249239	0.416288
	Minute 27	0.609198	0.251566	0.44498	0.248662	1.87767	0.212113	0.304344	4.25359	0.490294	1.1466	0.530189	1.76318	0.300377	0.441226	0.393114	8.98029	0.246913	0.303978	0.127906	0.215592	0.61869	0.113524	1.14859	0.767931	0.212482	0.409228	0.740852	1.72787	0.482343	3.38819	0.664377	0.246166	2.16872	0.29809	0.381414	0.223682	0.167806	0.300751	1.39541	0.371534	0.261038	0.476579	0.524651	0.324476	0.25737	0.500377	0.245494	1.50243
	Minute 28	0.589898	0.275635	0.469177	0.210731	0.235166	0.24791	0.314776	4.46607	0.456958	0.782681	0.451919	2.68752	0.32021	0.210155	0.167952	11.7055	0.221346	0.328846	0.092837	0.125182	0.615355	0.123346	1.15447	1.73527	0.195802	0.42927	0.427029	0.508537	0.769048	0.710654	0.748093	0.62222	11.4069	0.335965	0.379535	2.84774	0.746497	0.389137	1.20236	0.457176	0.239192	0.454507	0.4963	0.331018	0.291487	0.438648	0.242296	6.55665
	Minute 29	0.573413	0.303679	0.48753	0.193323	0.215528	0.30601	0.287698	3.58576	0.482711	0.424321	0.314472	5.7884	0.344178	0.143303	1.09243	14.6327	0.218806	0.331869	0.111932	0.0855903	0.643385	0.139813	1.22565	1.54693	0.170287	0.452091	0.533824	0.530539	0.565503	1.99449	0.712555	0.644752	11.9384	0.341584	0.399356	0.592168	1.54695	0.227348	0.201651	0.382482	0.227771	0.249362	2.24581	0.43927	0.290549	0.644358	0.233105	9.32323
	Minute 30	1.25771	0.440899	1.31308	0.184352	0.244219	0.332535	0.27256	4.02847	0.466177	2.23182	0.460258	2.2206	0.35512	0.213054	1.18028	11.505	0.307347	0.382446	0.116985	0.121165	0.773678	0.144939	1.13512	3.302	0.868363	1.78464	2.59647	1.19317	1.15983	1.11001	5.99301	1.7239	12.6992	0.40087	0.693025	0.655607	1.34699	0.191651	0.342947	0.291862	0.226277	0.291014	1.52003	0.606181	0.315466	1.01107	0.217801	10.1729
Dark 3	Minute 31	4.74507	8.67278	4.96624	0.361744	9.1992	3.42834	0.260994	8.16081	5.44194	7.20917	9.59062	8.33141	3.58946	2.82513	6.3474	8.38068	15.6591	4.7721	0.389532	1.98611	6.75791	3.11506	17.7602	10.8102	1.81323	20.2522	4.01111	8.59226	8.353	3.38376	24.6396	7.49546	9.93674	10.7178	9.54264	5.97337	0.182858	11.1603	9.50206	0.50388	0.971553	8.78545	4.21392	7.70885	0.33382	2.78933	3.82595	12.7337
	Minute 32	8.90579	7.58845	7.41309	1.63236	8.18892	7.58592	0.298959	7.905	3.86249	10.5932	8.90611	4.7382	6.52535	5.95584	1.81538	6.63756	5.79043	8.11691	0.622978	10.4297	6.97229	5.4825	19.6833	5.34297	2.19376	4.51118	10.6897	9.09868	2.73327	12.1683	5.20899	5.86424	7.77604	15.3429	10.0657	13.1343	0.183579	17.7854	3.65049	2.35964	5.21318	9.09873	1.30703	5.29102	0.303376	0.901866	11.3623	11.1544
	Minute 33	10.0721	12.5845	8.71658	0.334469	4.10675	14.4088	0.276191	6.247	9.28372	7.62544	10.5444	5.45574	6.99643	9.0447	1.5818	10.3571	0.595799	7.16976	2.17299	14.9503	7.9159	5.17965	17.3366	4.47879	0.491854	0.455424	14.0612	6.852	3.54094	15.508	8.03822	5.12041	11.4757	14.1752	8.57009	8.20583	0.198099	11.0004	1.74901	3.3985	5.39724	7.36279	1.43311	3.7109	0.320622	0.917515	9.336	8.32987
	Minute 34	10.0047	7.19746	12.9591	1.49503	3.41131	19.0302	0.28869	4.50644	8.09063	9.37024	3.56727	1.07326	13.3773	7.89168	1.1963	12.9404	0.201615	5.03193	1.26534	16.8736	6.27076	3.61561	15.966	2.30825	0.424427	0.824451	0.329958	3.79517	2.04913	15.5189	0.939165	3.28842	7.79475	15.1207	10.0899	16.0016	0.488101	10.4137	3.93499	4.00796	0.907421	8.50095	1.06957	3.4386	0.293771	0.441321	8.28048	6.56627
	Minute 35	8.82413	3.73453	8.62595	2.61358	5.77786	1.73217	1.35795	5.40336	4.83389	9.09347	3.66769	4.29028	10.9613	5.65348	1.01565	10.7092	0.282383	4.92278	1.13143	19.1174	9.21919	1.46873	22.0213	1.55417	0.452181		0.304567	2.10459	1.27589	17.1433	0.295225	4.82579	2.82555	9.92685	7.22997	12.136	1.86227	0.476184	0.11402	0.266263	5.97785	5.28469	1.10059	2.51987	0.374551	0.694804	0.602614	9.05553
[truncated: 11 more columns]

## Sheet: 1min_5nM
	Plate	1											2											3												4												5
	Dish	1			2				3				1			2				3				1				2				3				1				2				3				1
	Well	10	11	12	41	42	43	44	29	30	31	32	17	18	19	5	6	7	8	37	38	39	40	25	26	27	28	13	14	15	16	45	46	47	48	33	34	35	36	21	22	23	24	1	2	3	4	41	42
	Fish	1	2	3	4	5	6	7	8	9	10	11	12	13	14	15	16	17	18	19	20	21	22	23	24	25	26	27	28	29	30	31	32	33	34	35	36	37	38	39	40	41	42	43	44	45	46	47	48
Habituation	Minute 1	5.64539	4.53545	6.7467	7.55854	9.42737	8.55503	6.52617	4.60455	9.80357	9.6264	9.52888	9.20319	3.11781	6.05509	5.34904	14.9413	10.0619	10.2747	10.643	16.5152	10.2615	3.13723	11.8219	4.87751	7.9116	7.23375	11.456	8.27461	16.4907	10.4535	15.9172	4.61843	11.3467	8.71646	6.04226	4.81638	9.12901	4.06588	11.0636	3.11767	11.7739	5.34844	23.4672	9.50395	22.9219	21.5922	15.936	15.7485
	Minute 2	4.99967	5.21922	4.29843	3.2221	10.4644	5.62781	5.51388	15.1196	10.9515	13.5587	8.19402	10.2513	6.33074	5.51993	4.3926	16.1912	9.39334	6.98291	12.8854	13.7427	6.64037	6.39728	12.8398	6.31224	7.66706	9.68597	10.6377	5.61472	12.7398	9.71525	15.6777	11.0629	13.5823	12.1214	2.60945	4.2467	9.64337	3.0307	11.6185	4.50785	11.706	8.32833	10.0536	16.0757	23.397	14.6786	15.7218	13.4278
	Minute 3	6.84789	7.34839	3.93465	5.90477	11.6798	3.28647	3.49077	18.4289	11.8405	11.6335	10.6925	10.8977	8.3763	9.83575	2.58603	15.7679	14.0859	7.53227	6.09338	12.5302	7.64334	7.11206	12.3752	6.94864	14.0614	10.7224	12.8777	4.07202	16.1698	11.4188	22.3173	6.62308	11.9228	12.1604	5.0169	10.4152	5.36506	2.09504	14.3381	4.40071	10.3553	8.06341	0.437723	18.1831	22.2968	5.75234	14.4199	8.85345
	Minute 4	10.7832	7.38013	3.56772	5.51139	13.1969	1.4802	6.12476	13.5177	9.27479	13.3541	12.9416	10.7141	10.2909	10.7152	1.34608	16.7346	14.4863	10.7009	15.7004	10.2949	9.20228	9.60559	10.8523	6.49609	12.6678	10.4054	13.9335	3.8737	15.7897	11.9044	17.179	10.9415	11.2885	12.0214	4.82599	10.2512	8.23897	0.377285	12.7146	5.78141	9.422	10.3745	0.407193	5.91221	17.897	0.266685	15.1112	7.25488
	Minute 5	17.0009	8.83074	5.953	5.81297	12.6948	4.74845	10.7482	20.861	10.5335	10.8907	8.96783	9.96139	10.835	10.4075	0.503373	13.6599	14.6756	10.1201	13.8115	10.7289	8.60158	8.74337	13.7758	6.66845	13.2873	11.251	13.9091	2.9132	12.8202	13.7198	17.743	10.6847	10.7788	13.8435	6.41827	13.7247	5.96623	0.379771	13.8949	6.54895	16.0055	11.8364	1.20795	4.16413	18.506	0.305831	15.1645	15.1182
Light 1	Minute 6	1.4202	10.0491	2.92503	2.96597	9.31363	6.01409	14.1202	4.31314	0.390618	0.56154	0.24832	1.1682	10.9321	11.772	1.74831	16.8824	7.57592	9.86334	0.600712	0.300058	1.62188	6.50447	10.0654	9.11666	8.04433	10.2921	7.90422	0.705287	2.73291	9.24078	17.2783	3.05257	10.1845	4.77645	5.75875	1.23863	5.87124	0.485157	1.81601	8.77792	9.57509	10.5221	0.571158	0.347752	1.94338	1.34765	5.69211	13.1612
	Minute 7	0.451232	6.21146	0.48001	5.32229	0.297429	6.29019	9.71468	0.327375	0.790014	0.480827	0.272207	0.194606	6.28665	10.2968	0.33526	19.1993	5.95802	4.54909	0.354508	0.276759	0.351882	3.57225	6.41842	0.38662	0.27429	8.55686	11.6329	0.418096	0.311222	4.34564	3.70396	4.24529	3.50995	0.37239	2.16271	0.673985	5.61101	0.370086	0.424881	2.30183	17.4102	10.1871	0.592328	4.78889	4.42426	0.237736	7.0509	11.0582
	Minute 8	0.408587	5.96133	0.321634	0.484887	0.284579	6.83365	1.58731	0.489864	0.664005	0.554175	0.294134	0.18315	7.34528	9.42216	0.355184	19.2515	5.17626	0.317544	6.16119	0.2891	0.511039	0.574392	0.56846	0.328437	11.8556	0.275115	12.0808	0.419158	0.211865	1.5947	7.50688	0.172937	2.4991	0.394679	2.06798	0.679999	3.968	0.35373	0.455621	0.593931	12.0754	0.547143	0.572692	3.82096	0.535216	0.189242	11.6957	14.9626
	Minute 9	0.415961	11.7877	0.309948	0.406003	0.300207	6.94306	0.185476	0.572154	0.33138	0.681482	0.320423	0.193647	5.2369	9.75572	0.414744	18.6162	2.78598	0.371498	0.489065	0.25194	1.33122	0.359572	0.650724	0.445654	13.7232	0.286621	12.5674	3.5303	2.29397	4.20722	11.4044	0.17681	7.41976	6.72321	0.322236	6.85524	0.318551	0.333585	4.30932	0.893149	17.22	0.773903	0.67001	0.511825	0.40278	0.184413	9.32008	8.359
	Minute 10	0.390773	3.62075	0.344646	1.21189	0.331725	6.85375	0.207824	0.556869	0.975859	0.517786	8.0236	0.239193	5.45823	10.6113	1.1403	19.5726	10.2939	0.441916	0.545431	0.258519	9.65789	0.341344	2.35726	0.273522	3.4376	0.238777	9.81251	6.4432	1.71641	3.87058	8.1464	0.891185	12.7725	13.9405	0.28691	12.5352	0.313649	1.05119	4.24158	0.406186	12.4489	0.315472	0.439924	0.435475	0.334719	2.19099	11.9305	8.93237
Dark 1	Minute 11	7.15654	4.44213	8.22926	5.23201	14.7149	5.42199	2.8598	6.27293	8.0498	7.70786	12.2267	12.0389	10.3267	4.76834	6.94594	14.2753	14.8991	4.16588	17.7965	11.5405	7.34196	6.02107	5.09371	4.33746	9.01625	6.64143	11.4619	9.66845	16.3195	7.43809	14.5954	10.7496	13.4655	14.8471	11.5072	12.3554	7.46079	7.67882	14.235	6.3905	0.531751	8.38542	21.5278	0.435253	17.6604	0.260747	11.104	17.1495
	Minute 12	6.7295	3.6609	9.06392	7.93979	11.115	6.10957	3.44746	8.26468	12.7529	8.19315	13.3455	11.3859	10.6823	5.69327	4.43402	17.0967	16.3013	7.12742	0.490579	10.3593	5.23224	1.93232	17.4218	9.05623	9.19597	10.0136	15.5088	3.81663	13.9908	6.63427	18.1604	11.6937	11.6169	11.4391	10.6278	12.4346	4.1997	3.91738	17.0024	10.3872	0.540493	7.58156	17.1833	1.3908	22.0924	0.234762	14.2293	12.7672
	Minute 13	9.80833	4.34844	6.45874	8.32301	13.1844	3.49824	9.28988	21.4684	10.0879	8.09114	8.88584	15.3192	11.268	7.37401	1.35343	14.8083	16.1226	8.39955	8.12897	9.48216	9.83044	3.27044	16.1753	10.4834	9.19018	9.70951	16.4983	6.46195	11.5596	7.32636	10.7443	10.7321	11.5841	13.5597	9.08177	10.5529	6.38443	2.82041	17.43	10.8058	0.592473	10.956	1.30343	3.91771	20.4787	14.0957	11.8308	13.8584
	Minute 14	10.3614	2.11095	5.49834	10.0445	14.3372	5.46247	7.97179	14.7749	12.2116	8.23407	5.40515	7.18396	13.0184	10.421	0.993352	13.7859	18.6349	10.1042	18.3786	5.70587	5.77857	8.56075	21.2194	9.62289	11.0421	12.1871	16.6675	4.20853	6.81855	8.18377	7.72719	16.1942	10.0313	9.82947	5.99531	9.83216	6.12853	1.85846	16.4347	9.48176	0.610324	12.5455	0.334739	4.6305	19.0082	3.71576	11.1512	14.9677
	Minute 15	5.25567	3.2756	7.75307	6.86612	13.3486	0.642557	7.61323	12.5792	11.5807	12.8325	0.71998	5.20927	13.9964	10.6286	0.486214	16.6303	17.6651	10.2471	1.31205	8.43953	10.5341	7.21841	23.0272	10.2336	4.83863	11.6938	17.5444	1.68846	10.6054	7.50689	14.7514	14.2478	11.4258	0.432853	4.57923	5.43482	1.53351	0.268599	11.2534	7.91933	0.620443	9.19524	0.334097	4.44397	19.975	2.53296	12.2677	8.65575
Light 2	Minute 16	0.612735	6.60578	0.838359	1.0347	1.92114	0.310037	9.09303	1.4377	0.348716	0.40141	0.367891	0.410755	7.07574	1.56573	0.561559	18.4695	3.58362	1.72048	1.0506	0.379301	4.30426	4.28191	11.6396	11.0812	0.27989	3.97479	14.3622	0.52951	2.21877	0.556982	15.4585	4.16944	1.3921	0.27909	9.35928	1.36619	0.503849	0.24763	2.40351	6.10642	4.19767	0.89266	0.46353	4.99579	4.28453	2.44376	2.18555	3.62921
	Minute 17	1.03935	9.33352	0.490017	0.625073	0.255976	0.0846688	0.338247	0.530233	0.358931	0.459839	0.35062	0.38818	4.90181	0.284321	0.752657	17.6786	1.84981	0.775011	5.17932	0.337237	8.14827	2.14462	0.177934	1.07219	0.235173	0.366717	17.4249	0.362375	3.64015	0.345171	0.525792	0.639415	0.370287	0.307521	8.79687	0.264839	0.427317	0.320661	0.141159	0.539944	6.68897	0.16012	0.524118	1.41468	0.292246	3.2296	9.88187	13.5134
	Minute 18	1.29799	9.26209	0.562138	7.98057	0.272835	0.075205	0.343141	1.82191	0.345168	1.57574	0.262834	0.348487	2.02127	0.263076	2.10611	15.8301	5.30533	0.416945	7.50878	0.322325	7.09357	17.8804	0.178336	0.478352	0.20855	0.359067	15.5767	1.73241	4.18433	0.32199	0.261273	0.52737	0.411559	0.294459	8.97064	0.272332	0.418091	0.290017	0.150852	0.510961	1.8707	0.164155	2.38955	0.520407	0.321931	14.1784	8.66621	16.8388
	Minute 19	1.25724	10.0658	0.514026	10.2004	0.267089	0.389801	0.288822	0.385433	0.353349	0.316436	0.251529	0.362137	6.84879	0.237293	0.425637	12.699	0.275381	0.408674	10.77	0.318885	8.99615	18.813	6.64633	0.412283	0.189328	0.341866	15.895	0.487658	4.7243	0.372973	0.272888	0.24442	5.52944	0.272167	7.59673	3.31594	0.404459	0.289295	0.172793	2.14196	0.620723	0.173854	1.84908	0.513211	0.314063	6.36719	9.29256	12.548
	Minute 20	1.51587	9.1575	0.565157	9.86265	0.259959	0.779055	0.310924	0.562006	1.06361	0.131828	2.66587	0.361336	6.07645	0.233933	1.65547	10.7067	0.325696	0.429192	4.81176	0.334538	8.35275	6.2464	15.046	0.252511	0.199595	0.49925	18.0194	4.17322	4.95738	0.382808	0.606715	2.83756	3.32427	0.615804	0.444884	12.5331	0.423695	0.289784	0.223636	8.57628	0.641252	0.170971	0.672905	0.484528	2.95472	0.57619	14.102	9.00578
Dark 2	Minute 21	6.04683	8.578	6.59776	4.8555	11.1222	3.91612	4.11828	6.53803	6.02484	2.77615	11.8981	1.76372	11.5034	7.76893	7.26835	10.8794	13.4706	5.88041	9.72198	6.74999	3.7652	3.6753	29.1419	3.15923	6.24781	4.58424	11.8548	3.1926	9.57666	8.90554	9.92113	9.93995	11.8744	3.26161	5.10093	11.8763	4.19951	9.04572	13.0704	9.08174	11.3843	6.23454	27.8726	9.65052	21.616	0.506069	15.8288	14.1982
	Minute 22	7.53135	8.03082	6.44795	9.38875	9.65342	2.52809	4.92837	1.61793	10.3236	11.6543	9.6217	0.673178	10.5229	11.1286	3.61978	9.25264	17.9492	2.79186	14.5956	14.7373	0.285203	0.477677	13.9538	0.954771	7.89705	9.99966	16.2892	5.1893	9.82777	10.3652	18.1902	2.73198	8.45024	0.925183	7.37085	8.25659	1.6751	11.1604	12.4322	8.06855	12.0835	12.9299	18.029	9.39159	19.5714	2.4663	11.6282	9.53278
	Minute 23	8.74342	6.15688	7.69096	5.82884	12.5819	5.06617	0.461341	0.345372	11.0451	15.1095	12.1866	0.631152	14.5716	12.1277	2.39899	6.67053	19.0801	6.11616	3.46746	1.49838	0.273546	1.47113	16.7156	0.26668	8.45425	13.4497	15.6623	8.16902	10.6417	7.3962	18.6771	0.744659	12.0786	1.71752	10.1731	10.7414	0.113119	8.16942	17.577	8.0194	12.7227	13.8131	11.5171	7.97107	20.9145	7.0932	2.42599	12.8265
	Minute 24	13.763	5.14565	4.68565	5.85878	19.4288	7.2277	0.453236	0.366734	5.86576	12.617	3.62659	2.90725	4.74608	7.95785	5.74935	11.3809	15.0204	5.61913	7.51444	0.486612	0.27571	0.487415	11.9061	0.302594	10.379	10.0796	17.1857	2.82489	9.51017	10.2961	14.733	1.93154	7.39093	9.81247	8.83889	5.9269	0.103169	3.52754	16.3408	4.38483	12.3397	10.3335	4.79887	9.58866	13.4548	1.72555	8.4566	7.66029
	Minute 25	1.29252	5.07734	7.39371	2.70196	15.1189	6.09442	0.446185	12.1525	0.974204	11.7162	2.19262	5.51434	7.38457	12.0905	1.49457	5.42423	16.664	5.88794	3.2182	1.01484	0.27696	0.428445	0.990329	0.309906	10.2737	11.5348	17.0583	1.6649	8.53832	4.04053	3.40612	1.55424	5.95257	2.53386	0.325619	1.39501	0.103374	1.78555	12.6662	6.28179	8.93387	6.01183	5.6822	5.99263	13.0063	0.938956	17.0255	7.94919
Light 3	Minute 26	0.515836	8.618	0.487224	1.47368	0.521569	0.620455	0.40929	1.09945	0.224419	1.09461	0.359663	4.0836	8.99789	8.10038	0.737747	0.381456	4.57254	1.46699	0.318389	4.04411	0.342053	3.01985	0.429487	0.369799	3.34783	0.897614	11.8309	1.05359	0.407326	0.292536	0.362172	0.494338	0.723754	10.8292	0.381174	0.257203	0.146346	0.610216	4.28195	7.69683	0.530198	0.317091	2.40654	4.59408	8.50417	0.430128	2.43326	0.542678
	Minute 27	0.527612	4.06209	0.474055	1.3702	0.509129	0.505754	0.324785	1.4204	0.337319	0.322472	0.240776	1.85418	8.24311	11.8015	0.835936	0.372269	2.84559	0.301729	0.291079	30.3651	0.367342	1.03755	0.366191	0.369478	0.322822	0.555395	16.3539	2.65872	0.410034	0.308789	0.393201	1.5654	1.48733	13.0646	0.384455	0.270109	0.17284	0.607622	0.823407	7.57361	0.523848	0.295105	0.516484	0.559949	0.416185	0.303915	4.4942	0.720078
	Minute 28	0.592566	8.82279	0.439959	1.37064	0.555672	0.497997	0.262333	2.15645	0.414634	2.5162	0.394869	1.75142	8.39528	12.9877	1.03733	0.437928	2.45932	0.290122	0.278263	42.0079	0.460925	4.9876	0.379208	0.397646	0.297917	1.46791	17.325	6.18105	0.371502	0.35794	0.366505	2.08673	1.9014	15.916	0.347773	0.290099	0.123267	2.0607	0.881695	7.88976	0.471501	0.310265	0.457534	0.437734	0.371101	2.28728	4.79458	9.84819
	Minute 29	0.607811	8.85951	0.416993	1.49877	0.666769	0.507658	0.225523	1.40203	0.182971	3.90693	0.36654	0.638198	7.21672	10.9591	1.18706	0.455642	3.7179	0.241017	0.285181	26.8816	7.60853	3.84073	0.399128	0.45276	0.297025	1.40857	16.1242	7.17865	0.359838	1.63008	0.385398	2.70038	2.58742	8.05738	0.317478	0.298811	0.121433	0.326393	0.676532	5.50271	0.453364	0.254152	0.819184	0.738662	0.424333	3.2375	6.36577	16.1125
	Minute 30	1.26521	8.33268	0.411348	3.00314	0.487798	2.11874	0.296724	0.210141	0.255783	6.0443	1.21021	1.07432	9.28144	11.8605	2.19955	0.391786	2.26016	0.249363	0.294885	9.82923	3.91878	1.12171	0.520664	0.924793	0.308424	4.92488	17.1164	8.03219	0.795322	2.38544	0.805584	9.04384	5.434	0.92822	0.323878	0.390089	0.115543	0.324882	0.587643	6.0079	0.454816	0.282991	2.56218	5.70112	0.429059	4.42802	6.0477	9.94381
Dark 3	Minute 31	10.8496	2.23229	5.57728	1.74727	9.19365	7.61357	7.77043	3.83143	9.6049	12.7767	2.10232	8.44419	7.06466	8.78374	4.76616	10.1276	17.1662	4.57701	6.1335	13.0168	5.29181	4.55029	18.5146	4.16566	1.05211	5.89497	13.219	6.91279	9.36364	7.35054	6.46531	7.39207	8.05654	12.1109	9.81774	11.1282	11.386	6.77722	15.4659	9.39998	4.49457	7.92223	11.0747	5.78436	19.8623	17.3909	15.3088	14.9618
	Minute 32	8.07869	2.00438	2.44143	4.45364	12.461	6.3539	2.28503	15.8767	10.3439	11.143	1.77558	10.1255	10.6929	6.06083	2.9756	12.2955	17.7523	9.56718	5.02367	6.50105	6.12977	9.04279	4.7862	2.94673	1.03363	9.92655	14.5742	6.2632	10.7922	6.7095	14.6298	2.65149	12.7983	17.8843	14.9058	9.55777	8.62682	4.64943	14.9917	7.69884	5.48415	8.5818	9.88182	8.71541	13.6558	27.5551	10.8856	8.13488
	Minute 33	10.4305	1.95046	0.626106	3.91126	11.002	5.70827	1.01173	17.7766	8.81552	12.7709	0.818545	11.028	14.2778	7.83798	3.11404	12.4254	18.6134	7.41375	6.95069	6.94215	3.05266	8.90594	0.642723	4.23186	1.6209	4.15873	14.6417	6.07859	8.97727	0.45292	14.0837	0.731621	6.45128	13.2701	11.1256	6.24311	6.754	7.0381	11.6284	4.23083	11.4331	18.0414	3.37736	6.96979	9.05966	6.13571	8.20263	8.36666
	Minute 34	9.43218	0.524376	0.636924	4.69659	10.0905	5.71749	0.575018	19.4319	0.233374	15.4309	1.93431	9.79481	11.1108	3.77508	2.05956	16.7861	15.6767	10.9626	13.4886	6.79287	6.73712	6.77292	13.1865	1.12113	4.17073	2.21243	16.4969	3.91781	2.57293	0.41984	18.2489	0.30284	10.0568	6.85569	5.57481	2.198	3.603	5.19173	12.1423	7.52892	10.7079	12.8829	5.80411	7.07655	11.5167	0.259478	8.53783	3.00557
	Minute 35	2.57785	0.206202	0.464286	3.54806	7.23936	1.96287	0.400139	13.9601	0.276858	6.94488	1.74606	2.12841	7.08121	0.349549	1.42294	10.9937	6.46114	6.84621	4.89282	7.51201	0.655361	2.40007	10.3526	0.328755	7.88238	5.58787	15.4634	3.91037	0.201941	0.710217	12.955	7.4229	2.73209	0.467593	0.238941	0.308756	0.400316	9.68649	10.262	6.33982	12.2765	3.25138	0.40138	3.53789	1.75339	1.71844	8.17041	0.490766
[truncated: 10 more columns]

## Sheet: 1min_10nM
	Plate	1												2												3												4
	Dish	1				2				3				1				2				3				1				2				3				1				2				3
	Well	17	18	19	20	5	6	7	8	37	38	39	40	25	26	27	28	13	14	15	16	45	46	47	48	33	34	35	36	21	22	23	24	1	2	3	4	41	42	43	44	29	30	31	32	9	10	11	12
	Fish	1	2	3	4	5	6	7	8	9	10	11	12	13	14	15	16	17	18	19	20	21	22	23	24	25	26	27	28	29	30	31	32	33	34	35	36	37	38	39	40	41	42	43	44	45	46	47	48
Habituation	Minute 1	9.34993	11.5216	15.602	13.5555	21.4636	11.4162	25.6362	7.44586	10.4342	13.0566	7.52389	10.7302	12.1792	5.24736	7.50363	8.89358	16.5071	23.7361	6.12894	19.0865	4.48702	4.35855	9.10958	9.32893	15.6294	7.02422	5.14487	10.3813	8.93345	20.665	10.2577	11.6855	1.84574	8.92108	6.85177	3.40375	12.233	6.4193	14.7618	5.92238	14.4475	2.42777	18.7282	13.6026	10.579	15.254	9.98532	11.0294
	Minute 2	20.4914	8.12409	14.9465	22.1034	12.5403	12.4065	15.2678	10.8264	6.68372	0.363919	8.97003	7.83584	12.0961	7.5321	5.68773	8.06714	9.27828	21.0442	2.69901	17.5224	3.89652	4.86039	9.84802	10.4416	13.9832	8.67477	2.5614	11.8398	8.68747	22.662	5.60531	10.9361	5.13911	8.43119	6.58201	2.79931	16.343	1.98379	6.76607	3.88799	1.14323	11.4037	16.1027	19.3177	11.9548	39.4289	15.5473	9.87704
	Minute 3	23.0867	7.99293	14.9447	21.1744	11.2523	8.86154	15.2839	12.1259	12.3885	0.392827	12.0563	10.1911	14.9818	8.92765	5.37347	20.1848	8.39636	19.437	6.0049	19.5989	5.48576	5.00953	8.73892	9.95795	15.2815	12.4856	0.269285	9.17943	6.77336	22.6049	6.87476	16.8792	7.25496	10.4855	7.63063	1.53045	15.9113	4.36774	5.87551	3.45377	0.470394	10.5532	13.1027	15.8929	13.3305	6.16277	14.9548	8.2764
	Minute 4	18.6661	5.27707	11.7577	20.329	17.801	10.4475	18.8358	12.6988	4.35097	0.393338	15.4697	7.99126	13.7032	5.38965	0.882372	15.4255	5.8624	15.6338	6.11719	19.503	3.58244	4.2452	10.9933	5.70765	15.299	5.13491	0.263511	8.90393	5.95681	18.1957	7.69282	17.7688	5.98753	10.4765	6.17846	1.92386	17.3541	1.25819	3.77116	2.30109	1.92044	8.69396	3.40186	12.1032	12.1085	0.490737	11.5367	11.2348
	Minute 5	11.8391	10.6525	9.04615	19.0666	9.60803	12.5103	10.5267	11.175	8.94229	0.392957	16.0298	11.2748	10.7836	5.82432	0.253235	13.8539	0.965234	7.30396	4.1965	20.1264	5.73988	6.66127	12.0046	2.20902	13.7848	0.0969843	0.214786	13.1115	6.08783	23.229	7.25043	21.6894	10.9335	12.9051	7.97707	2.35281	16.0118	0.272675	9.07514	1.9886	0.846639	5.96336	3.06484	4.81514	15.4035	0.462906	9.11016	9.31274
Light 1	Minute 6	1.65532	12.0159	0.601847	0.435954	19.1545	1.01144	2.94518	10.7536	7.16161	0.309419	10.5288	10.888	2.21862	0.159199	0.283463	8.28574	3.11746	1.59117	0.374388	10.3275	3.28284	0.77017	12.5588	4.17136	1.20576	0.11528	0.242464	2.16544	11.6859	13.2578	2.44664	10.8573	1.77198	14.6395	1.01965	0.414733	15.013	0.27694	0.275372	2.75043	2.72292	2.78806	1.61024	1.10007	3.08519	0.434421	3.42865	12.7858
	Minute 7	0.373286	3.17944	0.310781	0.420527	8.98972	0.493374	10.0274	7.26337	0.364793	0.31794	7.35264	14.4755	3.4139	9.67341	0.2683	16.4273	6.02219	1.62723	0.290528	6.96951	9.25711	0.467923	10.7735	7.16083	0.327081	0.102499	0.224472	9.36055	0.207023	20.9805	0.402725	10.8734	0.466187	15.1519	0.188113	0.60487	18.811	0.820823	0.20426	0.703467	5.14985	2.46277	4.14781	0.597839	0.427941	0.256102	0.221667	0.472046
	Minute 8	0.328154	10.5162	0.185398	2.22806	12.4407	0.599946	10.8582	4.83565	0.473157	0.339644	0.364715	12.1452	7.95455	7.3275	0.27098	20.8782	11.7261	1.96019	11.7888	9.50364	6.31998	4.15455	10.2761	0.677364	0.842322	0.120907	0.201723	11.5236	0.195905	3.10368	0.783109	8.24122	0.493993	14.668	0.194591	0.554098	18.2764	0.986481	0.241435	0.760965	10.4265	8.51287	5.80903	0.578289	0.437134	0.441822	0.223899	0.32504
	Minute 9	0.334677	2.54664	0.18773	6.43326	13.0554	0.448881	10.6049	1.32475	0.468293	0.390686	0.210687	14.6016	2.00693	13.7432	0.263312	15.5294	2.46825	11.993	10.4787	11.8318	0.248989	10.0705	12.5574	2.74909	5.7692	0.18061	1.71819	0.362787	0.192367	14.1611	6.72931	7.43748	0.51712	12.7858	0.189639	1.82765	15.767	3.03584	0.267617	0.803996	5.66464	10.9422	3.4267	0.506872	0.430042	0.465251	0.230162	1.46123
	Minute 10	0.337615	2.37965	1.64377	0.692643	0.363572	1.1374	11.4513	6.31315	0.478502	0.653916	6.32892	13.6963	6.2481	3.54777	0.390257	15.1327	7.63534	19.9467	9.71448	13.1292	0.465682	14.8818	1.23767	0.582224	18.3636	0.217927	8.88453	0.254893	0.184554	9.47148	7.67574	7.68591	1.53956	6.88297	0.202667	3.95346	16.1666	4.01963	13.0737	0.772056	3.70394	14.8072	7.13473	0.426166	0.416104	0.422435	0.226781	0.622962
Dark 1	Minute 11	14.9744	15.8953	9.8257	12.2582	0.380272	14.6994	20.4947	0.333718	14.3496	4.53041	12.2518	1.6675	7.16342	0.220732	8.99482	10.8448	10.1971	21.3378	8.92306	19.2528	5.0076	7.64594	0.36606	6.88472	14.7759	3.57428	6.40578	0.365061	3.64261	7.79258	9.20297	14.8789	8.83901	13.4649	13.4227	4.01424	14.3581	11.8373	15.3525	3.52642	5.28734	6.08711	10.7225	17.435	14.9229	13.5179	10.9571	9.24188
	Minute 12	19.6705	14.5533	14.6083	16.5769	0.394039	10.6895	13.1731	1.30291	12.9032	4.17263	15.5385	0.308391	10.7345	0.212716	18.7105	7.73446	5.19928	18.2392	6.64608	20.9297	6.09995	3.7004	0.414037	5.09752	6.27404	5.39771	4.46738	0.412371	1.81243	3.46521	10.1174	17.201	9.7851	9.69123	9.6924	3.30297	15.9334	7.66939	13.299	2.99236	7.96428	6.53788	8.2208	18.4346	12.8408	16.8276	16.1642	10.5527
	Minute 13	16.011	12.4631	15.5572	18.0079	4.97864	8.41575	9.24697	1.19766	12.9045	6.23193	19.434	0.309541	10.06	0.220261	17.6836	13.217	2.99287	14.8942	4.40711	23.8626	4.90178	6.54053	0.451209	4.43791	8.5888	2.34255	5.08319	0.402596	0.373327	0.717262	10.4127	17.9838	7.99851	9.18332	12.8622	4.31786	5.76904	5.05336	14.1368	4.25416	9.23108	8.1009	2.41368	5.9532	12.7341	17.3251	8.94891	11.2419
	Minute 14	7.62202	5.42382	15.8856	24.0231	17.8792	9.92988	15.216	2.12788	9.17484	2.82158	13.9068	0.319597	13.8323	0.232219	10.0368	6.65477	3.84777	8.6538	6.61156	26.8376	7.40431	4.70119	0.417879	2.95543	10.6321	8.39536	2.70124	0.380251	0.520989	0.508929	10.2937	22.2484	5.44453	6.67891	12.4204	2.29028	0.651326	1.59869	9.24662	1.65198	5.6509	12.4522	3.55736	4.12419	12.348	15.5016	0.382826	8.97142
	Minute 15	11.0281	6.28244	10.8137	23.8925	20.5855	13.4032	16.1829	0.591613	2.21433	4.52711	17.406	0.323257	8.68186	0.258964	7.19449	5.37629	2.03276	11.7249	12.8413	20.4493	7.17107	0.229903	0.433886	4.26126	7.45502	8.71193	4.00183	0.442541	1.33956	1.21773	9.3123	12.9461	9.76251	0.744487	14.3197	0.90567	1.2329	1.01241	0.261319	1.84557	5.16016	6.75523	5.62833	3.65262	13.3789	14.4756	0.288448	9.52256
Light 2	Minute 16	0.279427	0.123992	0.558925	6.90419	2.65352	0.54285	7.63462	0.4209	0.468179	0.474733	1.11819	0.251606	3.01299	0.404496	0.163064	0.754335	0.573177	0.381413	0.284281	19.3551	1.75788	5.82226	1.05556	0.546228	0.471145	0.89487	1.55673	2.48594	0.564989	0.55253	6.57386	8.66286	11.6955	0.379868	15.8223	0.275432	3.07763	1.74205	0.477731	1.16268	9.12727	1.62973	6.41339	1.24102	7.3593	3.53234	0.443895	0.865742
	Minute 17	0.258831	4.95499	0.518688	1.06923	11.1675	0.540213	0.273601	0.397423	0.462653	0.407045	0.25828	0.271512	12.9938	0.396094	0.205792	0.254842	5.68647	0.387593	0.200873	16.6424	0.241205	0.235922	1.14992	0.424728	0.364232	0.199343	2.92266	13.7246	0.634712	7.83541	10.1243	9.29876	5.81194	0.363314	2.67325	0.338695	4.80918	4.89275	7.43435	0.648562	2.74163	0.526161	2.89547	0.535709	0.566475	0.427587	1.12701	0.498401
	Minute 18	0.256099	2.05233	0.53764	0.213356	0.383869	0.529684	14.5523	0.416748	0.402142	0.988047	0.230505	0.2623	8.67844	0.364778	0.20051	1.26083	0.456179	0.516703	0.232958	14.9111	0.235931	0.276152	1.73903	0.801535	1.46758	5.09391	0.995362	14.2403	0.826725	18.5819	8.89227	7.64313	0.188717	0.388424	0.204828	1.09831	5.87512	1.40043	12.945	5.13675	0.331785	0.529223	2.09914	0.646685	0.605459	0.402213	0.593054	0.488617
	Minute 19	0.267975	7.37342	0.547912	3.78661	0.357895	0.515343	1.91144	0.888738	0.240486	3.09336	0.271146	0.285694	9.39263	1.14324	0.170893	15.6476	0.48051	0.619017	0.261714	15.221	0.202113	0.335573	2.10565	1.13107	0.658691	11.0944	0.464779	13.3237	1.16111	22.5252	11.0467	10.5787	0.187012	0.399909	0.200648	0.538374	6.2564	1.09234	0.355239	7.77244	0.413041	1.33502	1.65035	0.665962	0.639649	13.5055	0.559314	0.430861
	Minute 20	1.87584	3.38174	0.558213	10.9356	0.360371	1.10384	2.02746	2.75959	0.225673	5.78742	6.81934	1.91302	12.368	7.63751	0.16779	11.8604	1.09133	0.293558	0.304364	12.1604	0.200712	2.6674	1.90362	1.75274	5.8038	11.061	0.507294	10.6996	1.3702	19.2251	3.25778	9.82836	0.80249	0.480772	0.239319	2.41307	9.6815	8.57095	0.460388	5.64678	0.357993	8.67795	4.6339	0.728327	0.653151	14.2583	0.709569	0.388707
Dark 2	Minute 21	20.6558	14.7476	5.58447	21.3798	0.342844	9.85928	0.273466	4.00784	12.8672	3.49802	10.2973	10.5667	7.40242	5.66611	3.44567	7.15055	18.3127	6.26005	1.50878	16.371	5.11508	6.44435	7.21794	7.01898	10.5147	5.01038	6.84388	9.62708	10.8774	14.0261	12.5159	18.8711	4.14543	6.58125	11.1374	4.09626	11.9685	7.39586	9.15965	1.08353	14.2419	12.2297	5.8521	9.88023	13.95	17.6161	14.8639	7.90902
	Minute 22	25.6738	15.9486	9.11997	25.07	0.363377	5.78937	4.07602	2.7486	10.3129	6.9079	17.317	9.78238	11.0676	8.65527	11.4819	7.07962	8.84623	17.903	6.8319	8.89892	7.93301	4.17949	10.7156	2.4742	7.45832	6.11122	5.90349	3.11072	4.91017	11.8072	5.41542	14.8389	7.94804	10.328	12.8154	2.10235	13.2337	7.48974	10.8025	1.58039	4.67288	11.1453	3.40809	12.1768	13.6119	17.0092	9.90281	10.6446
	Minute 23	22.1369	8.5536	15.1044	20.656	3.24382	6.0392	5.45415	1.10821	9.19868	2.38557	12.459	10.8928	9.8714	9.16119	9.92885	7.25734	5.0491	12.6486	5.95471	17.8393	7.66437	9.50654	13.02	2.72731	5.10492	12.1899	7.90975	0.359009	4.68255	19.9283	6.47081	14.5658	6.26594	7.34098	9.23083	3.83731	12.2001	1.69522	4.63187	2.78278	4.83683	5.50929	5.61271	7.23633	13.7092	16.3667	11.7013	8.93214
	Minute 24	5.56327	1.0811	10.4794	17.968	0.298122	9.57046	6.53064	0.551678	12.0032	0.427751	12.7873	11.6456	5.29529	6.14667	5.08617	9.21241	2.92561	15.9154	10.3172	16.0835	6.52147	8.58841	11.5608	1.64892	6.22743	12.672	3.22577	0.370207	6.0061	4.77858	7.04873	12.3074	2.82871	9.13149	7.77419	2.77207	10.514	2.14625	2.01646	0.378918	4.35478	0.787873	0.346155	8.43768	11.2678	16.9295	2.85868	8.55925
	Minute 25	3.26616	12.6263	1.88994	20.7106	7.56291	8.25106	3.46373	0.543036	0.716208	0.449514	12.0472	12.2149	8.00873	0.374008	0.424122	6.87951	1.91131	14.9425	7.40761	17.0314	0.593395	4.01367	8.03023	3.88127	1.85178	9.49175	6.72388	0.451529	6.19956	6.6957	13.0853	7.4839	2.76053	7.55537	9.28558	1.2557	14.7052	0.812495	2.63554	1.71045	3.0049	2.31991	5.17568	8.13024	12.9892	16.8293	1.11921	5.25673
Light 3	Minute 26	0.434678	9.12758	0.411758	2.80942	5.65963	0.528821	0.479372	3.65659	0.715881	0.431907	7.87761	11.3325	0.215411	0.206244	0.571827	0.504295	3.25857	9.41124	0.674035	21.095	0.316613	1.2476	1.00495	2.63911	1.73414	0.30979	4.37151	0.533032	4.34086	0.369088	0.529503	3.01665	0.508196	2.51524	2.82491	0.613495	5.28282	0.641883	0.691093	0.555035	5.4645	4.91523	3.90189	4.17623	4.88702	2.68625	0.765391	0.435473
	Minute 27	2.25678	10.2364	0.400943	0.344075	0.414751	0.461162	0.288681	7.2939	0.617122	0.415345	0.668858	22.2302	0.227476	0.232492	0.533086	0.582334	0.399943	8.39343	0.480166	17.815	0.373283	11.1688	0.521294	2.55619	1.73942	0.226649	9.8715	0.391862	6.58186	0.191637	0.461612	0.253268	0.95931	0.28393	3.92128	0.819631	0.278513	0.284997	1.01079	0.46486	7.94927	5.08803	1.20557	1.64959	0.891584	0.296615	0.934169	0.37491
	Minute 28	1.15748	2.69467	0.362755	0.396184	0.427365	0.393336	4.19652	4.39589	0.60396	0.465771	0.225552	17.7629	0.219775	0.231017	0.459694	1.15238	0.425295	0.373245	0.465943	13.4264	0.345853	10.7766	0.538718	1.48395	1.23506	0.211625	11.2042	3.76589	5.87184	0.204025	0.430439	4.69886	1.28596	0.397674	0.529265	0.712404	0.134287	0.49589	1.95301	0.482192	8.075	4.81214	0.161063	0.182586	1.00116	1.9854	0.297971	0.310249
	Minute 29	0.263255	0.217993	0.375928	0.333678	4.60674	0.706298	0.484572	2.98957	0.64165	0.484941	0.206925	11.1517	5.36013	0.2154	0.415577	0.500435	0.411158	0.383908	0.480982	13.9948	0.364404	6.38466	0.526418	4.13852	4.68602	0.229733	10.3694	14.4146	6.89641	0.206233	0.435977	7.83978	1.39679	0.485781	1.72034	2.03921	0.163507	0.669108	7.01788	0.514209	3.76788	4.40199	0.149663	0.179559	0.882501	1.50702	0.385384	0.601942
	Minute 30	2.10125	0.22711	0.375201	0.251683	5.09379	1.50439	0.438841	2.13024	0.612409	0.483487	0.199635	1.61053	4.8178	0.41631	0.391604	0.569862	4.68694	0.425618	0.485347	16.6081	0.320121	0.22817	0.518318	1.9297	6.54697	0.710124	11.6136	14.0985	6.84298	1.16125	1.46683	7.72599	9.47529	1.77044	1.65452	2.08601	0.208805	0.52627	4.22052	1.29522	0.511736	5.55955	2.8292	0.289967	0.93476	1.02428	0.566288	0.421931
Dark 3	Minute 31	28.6817	7.51835	2.61088	11.0202	13.363	9.21834	0.383485	3.68704	8.58296	5.31635	10.792	0.345978	12.5098	0.403493	3.12934	4.6	18.0816	6.33986	2.5546	5.27609	2.0143	8.68279	0.95888	4.7969	15.1731	2.20789	6.86393	11.1155	9.82811	6.11172	9.79749	16.8693	8.35297	9.11498	9.91009	9.90055	12.2406	3.19804	5.15779	4.9413	3.32849	8.41024	7.23099	11.4663	14.4415	16.4586	4.53561	1.80925
	Minute 32	18.7404	13.2887	4.03712	21.8915	12.2558	3.9614	5.92153	3.73214	9.82318	2.06926	13.0284	0.287571	9.11889	0.369568	1.64961	6.74811	9.56381	9.11181	5.5019	11.4469	6.54332	3.48056	1.70755	4.89041	10.6039	5.16272	4.4836	4.82272	4.17519	8.43619	6.12255	12.5026	7.94233	16.96	14.8451	8.82312	13.2044	4.1148	7.52849	4.86863	2.1292	8.39951	5.96565	9.37733	12.478	17.2009	0.222453	2.9741
	Minute 33	17.0816	15.2367	12.6035	22.4931	7.05565	8.45831	5.94795	1.64059	13.7958	3.03358	18.8749	0.263765	9.82284	0.611579	0.326234	7.71078	3.25173	8.22496	8.14037	8.75754	7.16829	4.354	1.75011	3.84261	2.1885	8.31199	3.50377	0.388602	9.17557	13.8706	6.0399	9.27815	5.50357	12.1889	7.07243	3.98709	12.9588	4.02652	9.59299	4.97421	0.774028	13.9808	3.7163	9.49716	14.7797	15.0791	0.307297	7.27164
	Minute 34	3.14845	10.1659	13.173	18.0833	5.73388	6.60044	7.23579	1.84111	8.92595	0.609215	10.8695	0.290131	2.07484	0.330743	0.362851	3.40435	9.53726	7.5196	13.5782	9.02485	6.97067	0.199338	4.28192	3.83941	3.94874	6.84307	3.12153	0.450069	7.66552	9.41724	8.45025	7.84546	6.7363	6.30497	2.28712	1.86292	10.8517	1.18571	3.59377	4.04907	3.18699	11.0624	3.31979	8.34918	12.8909	14.733	0.502563	2.69906
	Minute 35	0.607662	7.94311	8.90826	17.4255	0.341638	1.47507	11.1173	2.70671	9.99614	0.447637	9.73035	0.296201	3.52539	0.213415	0.352875	7.13302	7.98588	5.79158	4.13874	9.6429	0.893818	0.254198	0.621864	4.8026	1.249	8.23953	1.69937	0.256965	2.52889	9.62269	8.20512	9.81465	0.379774	1.72972	5.70061	2.04583	15.2498	1.04993	1.88677	4.49225	0.606063	2.34381	5.97829	12.0403	13.566	17.318	0.896813	9.48922
[truncated: 11 more columns]

## Sheet: 1min_30nM
	Plate	1												2												3												4
	Dish	1				2				3				1				2				3				1				2				3				1				2				3
	Well	25	26	27	28	13	14	15	16	45	46	47	48	33	34	35	36	21	22	23	24	1	2	3	4	41	42	43	44	29	30	31	32	9	10	11	12	5	6	7	8	37	38	39	40	17	18	19	20
	Fish	1	2	3	4	5	6	7	8	9	10	11	12	13	14	15	16	17	18	19	20	21	22	23	24	25	26	27	28	29	30	31	32	33	34	35	36	37	38	39	40	41	42	43	44	45	46	47	48
Habituation	Minute 1	6.24267	13.4331	3.66679	11.5165	5.11347	9.85824	8.9045	3.84845	15.552	13.7138	21.9194	7.25943	9.69553	9.55272	6.65411	10.8251	16.1515	7.07366	10.3813	5.92753	16.5254	7.95433	15.9604	5.86239	11.202	7.74344	10.5867	4.79649	9.4485	16.4429	7.48553	5.3775	6.19351	17.586	14.6778	10.8161	16.5702	8.36535	10.0044	11.2147	9.63702	15.0868	6.87537	11.7415	16.0744	7.28273	33.3117	11.7899
	Minute 2	6.94248	16.1989	7.03105	14.152	5.7577	6.19114	7.31697	0.803386	14.291	12.6399	21.3355	8.12376	4.07075	11.6929	5.78969	11.0401	13.3032	7.55984	13.9111	6.42919	16.0092	15.642	22.7504	3.78155	19.9958	9.35715	5.28125	6.97157	8.80739	10.3882	7.32832	2.74192	3.23435	15.345	5.80095	10.1936	16.354	3.86564	14.6746	4.91486	4.28935	7.50789	5.61268	6.6741	12.8303	11.8686	24.9925	7.45591
	Minute 3	11.466	9.30777	10.1858	11.2349	6.55798	1.94742	7.27925	7.78992	7.49688	19.67	18.4603	15.9208	4.38742	7.57542	10.275	11.0514	15.9913	3.20267	5.22291	3.75097	3.04164	12.8494	16.471	5.81117	17.8377	7.74293	8.39139	4.91817	5.75892	9.11898	2.47214	1.93238	14.5222	16.8558	2.16725	8.43461	12.8866	12.8286	13.7005	0.496048	7.2038	6.03288	4.8024	3.37778	15.2009	9.9462	20.2833	1.22697
	Minute 4	10.4748	10.4265	8.75771	6.94714	5.01936	2.77997	10.0674	4.0367	11.6147	10.576	20.1441	12.9798	4.3368	0.329929	9.41189	14.3356	11.0417	1.37467	9.51987	0.809284	10.2421	9.27877	17.5062	2.62102	4.64711	10.1536	8.40834	1.4112	2.60242	6.85439	7.25778	1.16147	12.2881	11.2302	3.35875	5.38236	11.0792	8.12863	11.7651	13.9195	2.80724	5.12507	9.28423	0.337088	15.9099	11.0051	17.0899	7.37099
	Minute 5	4.65294	9.21638	8.576	1.3619	6.20823	3.24214	10.2838	0.637992	8.96489	10.0543	23.2824	8.68345	2.69258	0.341061	6.20317	5.62309	15.458	5.3888	9.47514	0.648021	7.6983	13.8788	17.6076	1.30123	8.89045	7.2766	3.9789	4.24293	3.71002	0.663668	9.08148	2.02154	3.64795	4.25229	5.82104	11.2242	13.9054	6.12639	12.3685	10.9584	2.68813	4.00447	12.7337	1.01219	11.1521	8.7065	10.5317	2.70349
Light 1	Minute 6	1.6606	1.38324	3.02422	0.408991	1.15039	2.85937	3.95497	10.2651	3.13681	0.348773	4.74832	2.58573	8.10513	0.368108	2.54111	6.94456	3.71163	1.06053	0.349748	0.251647	1.86249	6.1927	3.59226	5.06435	2.641	1.50113	2.3216	0.95515	5.35657	3.35778	0.844883	0.801812	5.93096	0.484283	4.01198	6.24752	1.03512	0.91223	0.505685	15.2754	3.62013	2.03412	4.82249	2.09526	12.9528	7.57117	8.86891	0.961001
	Minute 7	3.92563	0.413896	0.694933	0.40232	4.71081	2.10574	0.478748	13.1375	0.264338	0.33681	0.23183	0.820458	6.38564	0.230497	0.284776	12.3999	0.210009	0.272761	0.487969	0.375901	0.300489	2.11073	3.8961	5.4195	0.39478	7.58405	0.510747	0.272471	3.14536	0.0825008	0.67044	0.171091	4.15763	3.43172	0.283993	6.68175	0.349406	0.320793	2.07168	14.9493	4.56117	0.83985	3.07015	0.374316	14.0618	8.92986	4.60583	3.02657
	Minute 8	3.48684	0.726735	4.19393	5.97496	7.47514	0.307685	0.448584	14.9097	0.272732	0.357448	0.201733	0.278636	0.786007	0.321349	0.298369	12.4333	0.287606	0.365496	0.401747	0.485852	0.278979	0.235503	3.37685	3.76236	0.337207	8.67757	0.466145	0.270129	0.393234	0.0934648	0.563659	4.45032	3.08647	7.09637	0.37241	8.23545	0.445928	1.28238	0.450308	11.4635	8.29564	0.458246	3.18021	0.41702	17.2306	10.0708	15.5012	0.560101
	Minute 9	9.96135	0.34664	3.81576	6.96329	0.709851	0.761077	0.50258	9.32943	0.247456	0.358157	0.213473	0.253973	8.22939	0.903349	0.295747	9.08381	0.363843	0.808354	3.61759	0.495462	0.317949	0.225838	3.83522	1.72828	3.03064	9.44669	0.485067	0.309722	0.311972	0.116576	0.255999	6.37739	10.2632	9.52961	0.387232	4.05741	9.68873	1.26177	0.262156	2.68285	0.546048	0.482178	0.565603	7.5862	19.1971	9.73884	3.04297	1.107
	Minute 10	9.83809	1.44328	3.10703	6.05232	0.81417	1.65764	0.45735	1.26863	1.87052	0.331855	0.244035	1.34704	7.34141	5.0567	0.708382	0.923557	0.453657	5.76252	14.488	0.829224	0.358215	0.22534	4.33733	2.11368	1.19212	2.77649	0.966722	0.885696	1.50607	0.725557	1.87094	6.29656	12.6537	5.63781	7.67531	7.00651	14.5599	0.380699	0.33119	0.930075	0.468182	0.446736	4.08355	2.51214	15.0198	6.19565	0.666333	0.299996
Dark 1	Minute 11	4.50479	8.88117	16.1376	5.64742	14.8082	13.3439	5.91398	4.86567	11.1268	4.70228	17.9605	10.9201	8.60592	12.8276	9.02745	10.7359	8.1665	8.98872	15.0158	7.73599	9.49422	10.3181	18.5164	8.26524	22.5694	5.38489	8.00676	4.55812	5.9573	10.7935	15.3547	5.52262	16.6296	3.00386	9.87208	6.5001	15.5207	3.26249	16.8865	15.5301	8.80179	6.40556	11.0943	14.3255	7.39435	5.52294	8.32488	17.1413
	Minute 12	7.94918	9.20144	16.5038	8.33655	7.6838	8.68309	5.6982	0.386753	17.6111	14.4213	23.6683	13.8443	6.96239	19.1305	8.17203	12.1619	18.6147	4.585	9.21103	5.64137	12.0782	17.0036	14.9909	26.7576	10.2033	1.046	10.7681	9.09411	4.29927	11.017	14.9724	6.86538	14.8536	6.6668	6.02903	4.51872	14.3696	7.30363	15.7285	0.595584	2.58302	6.76544	10.018	6.99765	6.96066	3.07798	20.9949	4.90194
	Minute 13	7.32722	12.8155	12.1886	1.27882	9.87123	11.4371	8.05516	0.473407	11.5258	7.51663	25.4927	11.9439	5.29505	5.83062	11.5739	3.9218	13.431	5.60155	12.637	2.22991	10.6908	11.4679	15.2491	15.0415	6.71993	3.44732	6.38117	6.75366	3.09338	11.0869	13.7905	1.4151	12.168	7.36051	2.38636	4.37197	11.2685	12.7854	16.8014	6.13067	3.22205	4.86776	12.0073	5.92504	13.6377	0.753019	22.8455	12.0651
	Minute 14	8.36646	13.8247	10.2149	0.362824	13.4432	6.23836	7.40435	0.447137	14.4176	11.6137	21.3695	2.22195	10.4279	15.7172	8.04483	0.462914	15.1052	3.80861	8.25656	1.76466	2.31239	9.45253	14.9267	3.27145	5.20156	0.389885	7.86614	9.13122	1.25573	3.16498	8.65834	3.26166	9.09071	4.60135	0.596136	3.14627	12.2637	6.93737	16.5106	16.1695	3.18842	1.70442	11.4276	2.55333	14.5016	0.361043	12.2955	3.57081
	Minute 15	8.43111	18.7673	13.3176	0.365424	8.147	4.58409	7.40394	0.452434	2.8413	6.84041	22.7968	0.642867	4.23483	13.8719	8.4211	0.449773	15.7011	2.66931	15.064	3.57446	3.05772	7.92503	4.12274	2.69712	0.434585	0.441628	7.10015	1.76383	1.43709	0.740456	9.71822	1.29658	9.42065	4.97936	3.03982	5.52154	4.03593	15.7195	4.34285	1.85041	2.70671	3.31608	12.0272	6.69632	0.749138	5.80058	10.5031	5.87444
Light 2	Minute 16	10.2012	0.766267	1.38598	0.473204	0.593712	0.287787	10.8035	0.401506	0.130174	3.10008	4.62368	0.404464	6.00821	0.349978	0.84452	0.389439	12.9179	2.93534	12.8497	0.709745	0.667777	0.459723	0.338537	3.02871	0.382447	4.32888	3.25423	0.289655	3.75215	0.351804	9.47084	3.73511	0.765927	2.02094	0.419008	4.65144	8.82503	2.14894	0.345463	0.473317	2.31624	0.555215	0.944255	0.660894	0.418209	2.44664	2.44787	4.37581
	Minute 17	0.401699	0.267644	2.17553	4.67101	1.22001	0.281262	8.79793	0.422037	0.12926	0.420295	0.465159	0.42766	8.22929	0.332371	0.105582	0.344023	14.1648	0.814622	9.77902	0.60285	0.339414	0.409989	0.349334	4.48361	0.380117	4.55373	3.66768	0.348688	0.333189	0.345621	20.8877	1.96699	0.708124	6.92917	4.05153	5.00206	3.03476	0.312154	0.376785	0.434983	0.302544	0.800184	0.17866	0.294486	0.340578	1.34735	0.619781	3.99401
	Minute 18	0.312851	0.730057	3.74093	9.30447	6.89336	0.308405	4.5543	0.454335	0.133465	5.23973	0.591324	0.406289	5.13811	0.317795	0.0652243	0.38965	12.9868	0.84885	12.2183	0.537707	0.380746	0.364153	0.367817	2.96265	0.376467	5.88005	5.02989	0.342821	0.372436	0.350483	2.18516	5.71159	2.86941	3.74714	3.49352	2.02526	4.78512	2.07213	0.458696	0.442379	5.5324	0.512962	0.156736	0.293522	3.6365	1.99665	0.578027	8.30926
	Minute 19	0.323887	0.424668	11.2456	7.34245	11.3262	0.282666	10.2749	0.510837	0.137386	3.79288	0.451271	0.40481	0.481906	0.319953	0.114006	0.520424	16.5942	5.13146	9.83956	3.78818	0.351172	0.346388	0.34963	3.84809	0.370478	7.03292	1.34766	0.329621	0.466649	0.33639	5.12204	6.23106	1.53053	3.92318	2.35832	0.345075	14.2434	7.7978	0.517663	0.441696	5.78519	0.368235	0.156261	0.794937	8.54337	1.55619	0.535117	2.835
	Minute 20	1.65567	1.23881	1.82479	0.299582	10.1412	0.320035	8.6878	1.8631	1.14079	2.07163	14.2399	0.752872	5.82359	0.336203	0.33936	0.402113	13.0425	8.21607	13.1915	3.65158	0.364971	0.309459	0.352754	4.13047	3.039	9.63737	1.53826	1.10696	1.13735	4.39662	1.14386	5.0156	0.274684	1.97044	0.879591	1.98878	8.04058	1.21185	0.536187	4.17653	3.30881	0.356631	0.163132	0.426432	5.91209	2.93846	0.587392	6.37144
Dark 2	Minute 21	10.3587	9.79008	20.7537	11.7654	7.48272	0.311292	5.6066	7.90884	9.37276	10.5175	22.0053	5.97846	8.25287	0.709292	10.1317	10.9971	12.1544	5.94627	9.17418	4.56217	4.11352	3.4943	11.8904	2.67426	11.9256	6.67921	6.99545	6.23212	5.58101	13.2046	18.976	6.40214	4.34362	0.379851	8.07735	3.71856	14.9714	5.33252	18.3933	17.7527	5.99273	3.33168	12.7261	10.584	17.4714	6.16265	16.7393	8.3717
	Minute 22	8.67175	8.43962	10.893	5.71818	10.2754	0.344247	0.344156	17.2196	4.88441	8.2493	23.7812	12.0534	8.63006	0.380868	9.63396	10.2935	16.5123	4.23987	7.11798	4.74466	10.5113	14.5709	9.6938	2.95919	12.3247	9.34601	6.21052	11.5581	1.62779	10.7635	23.9913	4.18355	2.80458	2.34428	6.59588	4.10885	14.5719	8.06161	9.76057	11.5365	0.722177	12.8688	10.2946	3.13496	12.7482	3.13271	21.2128	1.80306
	Minute 23	9.83475	8.34596	8.29438	1.00337	5.35236	0.214032	0.170763	7.69563	20.0258	8.02649	21.1038	9.95204	2.39449	0.414308	10.591	7.78731	4.8814	4.27431	6.5418	4.82924	10.119	9.13036	8.45659	0.572056	10.9114	9.06739	4.686	8.09184	4.03033	1.49499	26.8135	3.12407	6.45128	5.02386	0.366787	3.64046	8.90381	2.65674	5.03435	2.43471	3.8997	7.9991	5.8963	3.30385	16.4147	2.62605	14.5539	1.43148
	Minute 24	10.7722	12.0185	6.1274	3.12613	4.68513	0.268855	0.157062	0.151613	10.7035	6.4854	18.7962	12.2327	5.63273	0.44666	9.71145	6.1857	0.146254	2.30062	8.55568	0.917667	8.17468	12.9056	0.538801	1.62554	5.61977	3.89106	4.27306	6.90364	1.78535	0.492087	21.1851	5.61027	8.14831	6.71836	0.395438	2.29303	10.1667	6.92869	0.143913	0.293176	3.42469	3.91163	10.0017	5.01318	9.30429	1.64786	14.8998	1.39106
	Minute 25	12.0113	10.7916	6.55023	8.55135	3.61319	2.1807	0.204345	0.179227	0.959304	1.96029	11.5639	1.8969	3.84679	1.24978	13.7241	5.91443	0.172036	2.81148	7.85119	0.410679	5.28138	12.069	0.118548	0.91657	0.429254	4.74177	7.76728	3.47948	2.59029	0.400945	24.0924	6.44111	9.49078	5.59957	1.35201	2.72971	8.62752	5.67654	0.214617	1.98214	1.57801	2.76505	6.51708	4.01115	0.677597	1.53016	16.9628	1.96718
Light 3	Minute 26	8.60973	0.619516	3.67727	4.46056	4.87069	1.90543	0.302219	0.233452	0.454471	7.2221	1.94442	0.559804	4.37617	3.48667	1.81261	0.240291	0.204873	0.622533	3.53827	0.613908	0.836384	5.92124	0.167876	1.14599	0.416333	0.311644	0.916456	0.21238	4.6406	0.409714	3.32604	1.93417	1.54286	0.875422	0.232487	2.28762	1.85314	0.426554	0.588144	2.33234	0.305306	2.73904	7.30276	0.633955	13.5327	5.43896	2.41159	1.50318
	Minute 27	5.63656	1.45429	3.1448	6.33402	12.5511	9.78578	0.325013	0.239959	0.332977	7.4146	0.267511	0.541819	4.94547	4.60299	0.345357	0.771786	0.207795	0.556206	0.407985	0.637617	0.72643	0.419817	0.215653	2.4981	0.315425	0.334792	0.391886	0.447853	1.79119	0.446659	0.27653	7.07631	6.4107	0.357142	0.448117	2.07472	2.19083	0.403718	0.680094	8.32793	1.26143	0.455571	6.44944	1.58534	4.04335	1.78721	0.382915	2.72645
	Minute 28	0.298387	0.545311	3.34708	3.84965	8.37004	17.1299	0.339999	6.01772	0.34462	0.42648	0.262092	0.640725	1.28538	6.23185	0.358731	0.38914	5.92636	1.01306	0.301696	0.718209	0.280914	0.368373	0.25666	2.83751	0.295145	2.14777	0.416389	0.489223	0.156768	0.429038	0.309949	6.30256	3.66327	0.737505	7.91987	2.01615	2.48732	0.389497	1.19826	0.551121	1.68663	0.480977	9.74587	0.38929	5.40631	3.65693	0.347074	2.54043
	Minute 29	0.303884	0.552395	2.90689	0.885196	0.759502	14.4092	1.94977	3.94416	0.376024	5.4854	0.241585	1.42318	4.31646	1.49355	1.95394	0.309148	8.08181	0.631768	0.280273	0.59122	0.334317	0.441488	0.245205	2.02458	0.336636	3.5583	0.391282	0.514008	0.173907	0.234286	0.358934	5.7906	7.8225	1.973	2.79159	2.47162	7.51501	0.642337	0.155189	0.476536	0.279252	0.51563	5.15202	0.430187	13.416	1.17132	0.360397	2.69636
	Minute 30	0.164363	0.375147	9.5402	5.83319	1.01728	10.2028	0.84973	0.280591	0.759911	7.79468	0.25611	1.04145	5.33863	1.42103	8.15977	0.303282	16.055	0.476446	0.515609	19.5225	0.302002	3.21503	0.39203	3.10781	0.323759	3.59337	2.59231	1.3436	1.21387	0.239708	0.373853	3.15221	14.4616	5.32682	1.7058	3.44958	10.9469	4.88481	1.44203	5.58807	0.530915	0.449229	6.74108	0.414272	22.0307	4.13443	0.453304	4.58005
Dark 3	Minute 31	11.9847	7.41408	16.2721	7.18778	10.1301	3.44593	4.26901	4.96028	11.1048	9.92568	10.5174	10.5562	3.19469	13.507	10.9236	8.09196	0.353757	5.51262	6.78849	6.02345	2.09798	11.9511	15.9818	2.8462	11.6453	5.6565	12.0428	5.67573	2.81689	12.601	0.55461	6.49989	17.3716	4.67023	9.15433	11.7181	18.7071	8.04811	19.2751	11.1632	1.69469	6.22718	6.50147	8.50755	17.8394	4.11907	8.80087	7.38167
	Minute 32	11.4799	8.19917	12.9669	3.16092	8.14949	0.495826	7.47943	2.58756	17.8123	1.47283	18.1845	9.83285	8.35201	17.9694	7.50205	10.435	4.79345	6.0814	7.58819	6.176	2.10723	11.6074	12.0156	1.65799	7.73303	13.0152	7.53851	7.6208	2.8363	8.43768	0.837407	3.6375	8.48289	3.02098	3.64142	7.08726	11.0095	6.28609	18.9399	7.60662	2.01186	10.1332	3.21783	0.446993	20.7355	1.65158	19.3134	1.33452
	Minute 33	11.4723	11.3793	10.4127	5.80818	2.93481	0.450018	5.97448	2.89463	11.5267	2.63345	15.2437	9.8632	5.2103	13.4145	8.71259	0.943759	10.2433	2.9828	8.28285	0.600365	7.64061	9.20723	15.2384	1.42023	7.21533	4.85642	6.3819	7.26115	0.799608	13.5303	2.36272	1.509	13.8522	1.96745	0.823831	5.8596	11.0557	4.18439	10.1737	0.584901	1.31622	7.97637	5.7437	3.06056	20.225	3.17645	17.9946	0.672509
	Minute 34	8.71375	4.11924	6.59048	0.369589	5.61886	0.376272	6.12928	7.46157	0.270251	3.56265	19.3371	7.03932	4.99871	11.868	7.53765	0.362218	12.5827	1.11705	8.95346	0.625385	5.67407	6.37986	17.0007	3.0197	0.219577	6.33734	6.84837	5.28993	2.0819	5.01465	2.89034	3.32896	11.0404	1.5004	1.30417	3.46693	10.4521	4.90964	0.1995	12.1731	0.560768	5.67621	4.04579	2.29816	9.56468	2.58036	11.2402	0.524168
	Minute 35	14.4625	0.17578	5.46665	0.403459	3.51754	0.379147	3.41317	7.39925	0.261906	5.45518	14.2819	8.85263	3.24331	12.5106	7.61625	0.355758	0.312224	3.31268	6.95227	0.639451	5.62947	6.02953	14.8857	1.73547	0.211576	2.90953	2.21628	0.174845	0.734305	0.412679	0.172172	2.61597	18.0719	3.34008	0.69999	5.09367	2.53396	4.15965	2.2037	5.97222	0.581456	5.94372	4.56847	0.289263	16.9687	3.428	10.7887	4.99798
[truncated: 12 more columns]
