# Supplementary material for: Developmental Exposure to Low Concentrations of Methylmercury Causes Increase in Anxiety-Related Behaviour and Locomotor Impairments in Zebrafish
Source: Int J Mol Sci. 2021 Oct 11;22(20):10961. doi: 10.3390/ijms222010961 (PMC8535691; doi:10.3390/ijms222010961)
Supplement: Supplementary file 1 [file ijms-22-10961-s001.zip › Table S3_Exp#2_Adult_Novel tank.xlsx]

## Sheet: Control
	Trial	1	1	4	4	6	6	9	12	12	15	17	17	20	20	23	23	26	26	1	1	4	4	7	7	10	10	13	13	16	16	19	22	25	28	31	31	1	1	4	4	9	9	13	13	17	17	20	20
	Arena	1	2	1	2	1	2	2	1	2	1	1	2	1	2	1	2	1	2	1	2	1	2	1	2	1	2	1	2	1	2	1	2	1	2	1	2	1	2	1	2	1	2	1	2	1	2	1	2
	Group	1	1	1	1	1	1	1	1	1	1	1	1	1	1	1	1	1	1	2	2	2	2	2	2	2	2	2	2	2	2	2	2	2	2	2	2	3	3	3	3	3	3	3	3	3	3	3	3
	Fish	1	2	3	4	5	6	7	8	9	10	11	12	13	14	15	16	17	18	19	20	21	22	23	24	25	26	27	28	29	30	31	32	33	34	35	36	37	38	39	40	41	42	43	44	45	46	47	48
Total distance traveled	Minute 1	311.953	233.146	277.981	242.128	326.055	147.651	228.809	157.458	160.609	279.237	203.254	263.281	172.278	340.659	136.434	1.24569	222.768	240.174	133.361	364.122	185.103	16.2563	87.2392	89.1435	3.51028	6.64911	3.75865	3.25359	35.5355	3.25725	44.4513	4.23689	203.666	178.626	5.96648	205.708	371.733	1.21827	8.49667	78.8336	171.143	388.373	233.911	1.02596	224.822	385.96	202.224	407.815
	Minute 2	288.815	320.538	301.617	290.279	296.995	204.793	281.963	196.415	2.63608	291.321	243.438	197.094	245.046	446.795	241.016	204.523	205.16	294.587	219.976	254.578	235.107	0.837611	94.7725	204.702	67.6807	176.163	1.2242	1.13329	4.09766	2.71533	89.4375	5.02706	222.822	0.709245	4.75623	227.911	499.32	1.12899	97.409	342.319	241.297	414.816	240.147	0.940208	509.674	333.431	194.352	620.899
	Minute 3	326.946	328.24	308.748	341.631	314.849	208.758	257.686	218.317	4.05673	305.814	262.308	193.299	243.925	471.887	271.629	233.041	250.586	382.415	210.12	401.03	232.623	77.3704	134.621	245.89	48.4099	245.941	148.725	1.21134	3.07033	6.70935	133.276	1.40127	236.541	0.656047	75.0729	232.552	429.473	0.887282	529.872	142.182	333.237	397.809	228.708	21.0018	373.788	281.763	200.762	577.313
	Minute 4	344.774	317.096	347.963	314.186	371.551	307.686	250.742	276.746	298.966	390.475	234.76	187.689	367.07	491.051	312.406	247.39	243.248	266.533	187.972	393.992	295.741	82.2501	111.006	424.68	141.762	196.473	1.29005	1.16469	2.57108	165.011	139.717	1.2692	206.048	0.655032	37.2427	198.103	641.466	0.931603	583.546	165.574	367.739	304.581	215.757	381.455	391.345	405.766	237.65	484.467
	Minute 5	289.162	262.35	386.445	289.317	371.31	317.383	284.976	419.109	285.113	349.076	211.634	176.853	208.468	458.742	353.38	168.844	235.051	253.478	328.344	408.249	328.662	315.497	156.038	396.803	187.976	213.983	1.35182	34.0677	2.7754	155.263	123.828	2.97766	223.54	0.671753	14.1762	269.434	444.952	1.03501	300.815	412.183	695.844	368.454	509.242	480.397	171.932	403.213	275.174	418.367
Mean distance from bottom	Minute 1	6.28515	5.04908	8.31282	3.41456	6.09503	5.51529	3.1385	2.6461	1.78212	3.20396	6.98409	3.41693	3.57224	2.39115	3.64287	1.14138	4.26239	2.98274	1.49625	2.86046	2.32096	1.32168	2.69325	3.6584	1.14539	1.10678	1.27057	1.27858	1.33509	1.07248	2.30186	1.11126	2.49588	1.14919	1.34585	3.61592	2.75041	1.3147	1.12233	1.53154	1.59194	1.55354	2.79242	1.0986	2.75898	4.01396	2.67447	1.70317
	Minute 2	6.61299	6.90403	8.22603	3.04118	4.95095	5.67013	3.76388	3.19566	1.02636	4.61903	7.14495	3.46902	6.18847	4.20067	5.93318	3.78403	5.40328	5.7785	1.65883	2.46278	3.79104	1.2848	2.51867	7.01872	1.19789	1.69559	1.23006	1.26402	1.25307	1.03322	1.69214	1.08101	5.22257	0.987551	1.44189	5.94754	2.96416	1.28872	1.53796	1.78337	2.48843	1.83581	2.6009	1.09905	4.65808	2.58697	2.70775	1.8684
	Minute 3	7.38788	6.56603	7.79126	2.27122	7.83503	3.7852	2.92539	2.23525	1.06018	3.19172	5.901	5.50384	6.45945	5.02746	5.41841	4.04575	5.76826	5.87349	1.76845	4.50291	6.11042	1.36934	3.45536	6.28939	1.76558	2.19169	2.60186	1.26936	1.30366	1.06214	1.66415	1.0687	5.54485	0.993361	2.00232	5.29622	3.17677	1.25965	3.02686	1.47246	2.45994	2.22818	2.19368	1.15023	4.25695	2.02935	2.83906	1.74322
	Minute 4	7.90823	6.60546	6.9228	3.549	6.88589	6.2333	4.00272	2.8385	2.56571	3.23438	5.21586	5.45059	7.74857	6.09056	4.95925	4.74947	6.43697	4.84099	1.99472	4.43939	2.73525	2.10929	2.38664	7.31225	5.55243	1.76178	1.32802	1.27301	1.30178	3.22629	1.7102	1.0637	3.71538	1.00002	2.10119	5.62889	3.46696	1.2595	5.79348	1.63717	5.1133	2.4543	3.15183	2.58179	3.287	1.88018	4.00861	1.83479
	Minute 5	6.4132	6.48796	6.95235	3.83694	6.17949	5.8143	4.96915	5.13244	2.70365	2.92286	5.83018	3.71212	6.30346	5.67824	5.15325	2.79346	6.83066	4.97467	3.57334	5.53198	2.27621	4.91307	3.17061	5.99467	4.18375	1.78139	1.32314	1.3869	1.25209	2.73887	2.70215	1.05778	3.07493	1.00228	2.28768	6.34862	3.06136	1.27369	4.50182	1.85084	3.67122	2.25727	3.79874	2.7759	2.25537	2.08429	5.61965	1.86004
	Average2-5
	Difference
	Total distance
[truncated: 2 more columns]

## Sheet: 15 nM
	Trial	2	2	5	5	7	7	10	10	13	13	16	16	18	18	21	21	24	24	27	27	2	2	5	5	8	8	11	11	14	14	17	20	20	23	23	26	26	29	29	2	2	5	7	7	10	10	12	12
	Arena	1	2	1	2	1	2	1	2	1	2	1	2	1	2	1	2	1	2	1	2	1	2	1	2	1	2	1	2	1	2	1	1	2	1	2	1	2	1	2	1	2	2	1	2	1	2	1	2
	Group	1	1	1	1	1	1	1	1	1	1	1	1	1	1	1	1	1	1	1	1	2	2	2	2	2	2	2	2	2	2	2	2	2	2	2	2	2	2	2	3	3	3	3	3	3	3	3	3
	Fish	1	2	3	4	5	6	7	8	9	10	11	12	13	14	15	16	17	18	19	20	21	22	23	24	25	26	27	28	29	30	31	32	33	34	35	36	37	38	39	40	41	42	43	44	45	46	47	48
Total distance traveled	Minute 1	180.15	199.241	49.6044	384.035	176.77	317.034	22.7737	115.076	290.876	88.6582	148.617	33.1183	27.5395	70.8024	24.6757	361.128	72.7394	159.296	43.8843	27.2191	160.803	367.357	157.087	309.152	255.454	189.338	261.745	244.832	240.928	74.2413	317.061	285.036	274.907	192.35	107.34	325.177	404.941	263.53	169.653	293.306	328.692	208.642	180.758	312.79	282.143	447.974	432.837	298.15
	Minute 2	165.059	178.206	152.037	387.991	251.533	385.082	67.3585	220.154	397.209	34.6608	45.1845	1.33449	100.649	21.3188	1.0212	369.002	6.96259	124.798	63.8502	35.7922	220.411	342.364	300.441	387.625	212.946	286.432	454.768	262.79	270.266	337.677	178.995	259.828	323.373	244.841	2.99295	369.707	675.885	354.39	248.493	442.878	149.427	325.167	249.431	390.846	306.71	414.751	430.947	691.853
	Minute 3	207.603	108.676	90.2202	432.258	305.941	332.461	163.412	170.6	427.57	229.205	393.144	1.868	388.386	72.9782	98.9464	193.159	117.108	2.27261	160.603	38.5719	0.993706	646.912	322.625	450.596	209.042	318.273	473.654	287.028	402.588	308.23	115.284	265.11	350.331	268.079	61.922	355.429	619.773	351.811	260.482	416.851	155.397	349.587	273.121	406.485	329.076	418.711	281.883	670.544
	Minute 4	329.849	146.133	128.295	571.694	519.211	384.888	217.844	289.584	498.884	312.291	8.55065	1.99724	357.611	79.4542	210.475	213.2	243.342	10.5111	157.197	90.0761	156.599	606.887	274.099	505.455	322.098	339.622	477.788	280.973	303.924	335.832	341.108	335.569	589.621	369.928	23.5222	334.905	462.416	285.589	332.72	457.811	120.485	305.9	311.241	363.57	235.164	438.641	159.078	503.8
	Minute 5	694.851	204.609	143.361	522.797	512.196	418.702	333.407	253.547	443.63	208.78	108.752	2.22343	518.91	130.05	278.739	257.35	262.871	46.3327	256.669	147.349	253.222	447.356	458.891	506.545	522.168	337.078	544.461	345.45	299.475	355.376	332.608	385.186	48.5947	235.702	122.819	513.904	627.81	398.673	341.624	403.26	161.023	247.181	318.01	362.319	282.447	539.967	206.429	445.968
Mean distance from bottom	Minute 1	2.67581	5.85704	1.3474	1.80167	2.48933	2.02357	1.17672	1.38762	2.07387	1.60603	2.24128	1.25911	1.02463	1.39276	1.05936	1.83992	1.04887	2.34132	1.53573	1.26337	1.35793	2.17726	2.08957	2.21886	4.4494	1.92615	1.76087	3.5039	2.69928	1.23722	4.5595	4.09358	2.68298	2.66437	1.15489	2.4023	2.11388	6.0965	2.11156	1.40789	1.37556	1.35218	1.44095	2.6468	1.69763	1.53397	1.47683	1.24086
	Minute 2	2.65328	4.05926	1.80214	1.65188	3.09908	2.05264	1.67644	2.23292	3.23229	1.39525	1.60994	1.2205	1.36418	1.59007	1.02327	1.89458	1.14588	1.8534	1.7599	2.756	1.82728	3.01005	5.09595	3.66256	6.83297	5.97724	3.52306	4.10922	5.81102	2.60416	3.19561	5.67746	4.8009	4.96972	1.08008	4.23302	1.88444	5.55208	2.39466	2.74261	1.25709	3.6011	4.68778	2.94771	1.95174	1.79886	1.7934	2.46678
	Minute 3	4.44561	3.33791	2.15462	2.14472	2.52628	1.92428	2.89282	3.76932	4.5414	1.74068	3.52665	1.22398	2.78776	1.44955	1.57842	1.4698	1.75898	1.23851	3.22715	4.01754	1.27857	3.40748	7.44874	2.64382	6.04836	7.06659	4.94294	4.33511	4.79063	2.82453	1.32631	3.737	3.1344	7.14108	1.12186	3.28497	2.13285	5.53192	2.43484	2.27092	1.18243	4.7716	5.25135	2.57818	1.98493	1.84785	1.96454	2.51675
	Minute 4	4.35863	3.70523	1.72513	5.67307	2.86251	2.79739	3.5445	5.01915	3.63342	3.05752	1.36376	1.20096	3.00108	1.81314	2.86831	1.53265	3.95554	1.26564	3.24635	4.57564	1.51432	2.4319	5.90884	2.89642	6.30093	5.36565	3.63205	3.17184	4.27915	4.01837	2.62369	3.11393	2.05568	4.89823	1.08003	4.93633	2.21285	5.03764	4.06427	4.58018	1.09326	3.15852	5.15115	2.79919	1.83544	1.98751	1.7822	1.92844
	Minute 5	5.52515	3.9528	1.56601	5.5068	3.04502	3.36308	3.76688	4.12574	3.40834	2.4157	2.25434	1.1673	3.09811	2.18754	3.731	1.87811	2.8174	1.41266	2.9206	4.88447	1.79793	2.58271	5.40423	2.78446	5.64131	5.3744	3.74877	4.09655	4.75341	3.10648	2.36587	3.30892	1.07145	6.14681	1.23896	5.86685	2.4426	5.67293	4.80404	4.27228	1.02799	2.50101	4.80967	3.32436	3.5717	2.3212	2.50454	1.80958
[truncated: 10 more columns]

## Sheet: 30 nM
	Trial	3	3	8	8	11	11	14	14	19	19	22	22	25	25	28	28	6	6	9	9	12	12	15	15	18	18	21	21	24	27	27	30	30	32	3	3	6	6	8	8	11	11	15	15	19	19	22	22
	Arena	1	2	1	2	1	2	1	2	1	2	1	2	1	2	1	2	1	2	1	2	1	2	1	2	1	2	1	2	1	1	2	1	2	1	1	2	1	2	1	2	1	2	1	2	1	2	1	2
	Group	1	1	1	1	1	1	1	1	1	1	1	1	1	1	1	1	2	2	2	2	2	2	2	2	2	2	2	2	2	2	2	2	2	2	3	3	3	3	3	3	3	3	3	3	3	3	3	3
	Fish	1	2	3	4	5	6	7	8	9	10	11	12	13	14	15	16	17	18	19	20	21	22	23	24	25	26	27	28	29	30	31	32	33	34	35	36	37	38	39	40	41	42	43	44	45	46	47	48
Total distance traveled	Minute 1	174.762	411.474	240.562	2.54732	7.36749	13.0524	8.42929	51.537	2.82534	1.35965	79.502	1.27154	54.5186	232.766	1.36494	4.45742	106.241	422.167	319.803	4.06069	292.66	166.446	141.036	324.139	251.233	148.593	2.31934	221.696	117.64	25.8621	192.577	311.187	60.5634	65.2534	249.96	51.3307	417.943	100.456	269.177	23.6047	29.878	27.4399	1.40686	1.465	92.802	1.57721	4.11428	164.31
	Minute 2	219.755	377.711	327.954	1.66666	145.74	0.867972	323.068	1.40366	1.0911	1.18999	153.39	1.11671	268.446	301.738	1.91234	85.5579	157.366	348.308	450.32	0.801752	291.504	195.467	310.101	360.472	247.971	133.615	251.702	423.951	8.81391	1.02852	141.408	340.022	389.453	1.0005	120.438	90.614	365.107	342.364	290.55	1.40161	114.777	1.15805	1.18403	1.47656	0.98335	1.61662	3.96923	165.837
	Minute 3	284.461	606.192	314.215	2.34512	253.49	0.910689	448.43	0.963158	0.906411	1.07462	199.111	1.38827	237.361	351.328	24.2625	101.112	134.044	372.957	438.945	0.80112	275.509	277.031	372.078	404.035	273.586	140.178	328.63	441.637	269.228	76.7288	150.29	392.336	61.5603	1.14877	377.495	60.6297	375.428	424.612	318.145	145.891	187.034	1.55602	1.02023	1.4827	0.975869	10.3757	3.73438	430.253
	Minute 4	331.817	482.571	314.913	68.9838	358.662	0.992708	326.314	0.800878	0.970969	194.537	145.248	3.03688	245.784	354.518	75.0553	30.5313	186.856	321.211	198.639	0.834562	319.199	228.65	266.251	382.121	240.903	125.008	285.621	447.044	208.677	409.442	141.014	470.056	85.7884	256.767	410.068	61.3036	410.611	687.215	334.486	451.816	197.971	18.5133	1.04295	94.3678	92.664	292.934	1.10574	341.724
	Minute 5	417.077	506.977	669.564	171.101	234.087	1.08798	359.045	0.821604	0.968596	125.932	189.571	1.5523	230.99	422.68	175.299	0.944896	144.294	396.853	248.884	0.935462	135.744	267.4	311.982	483.217	255.93	212.663	257.679	476.056	431.449	404.716	172.095	481.658	292.708	178.659	302.606	129.241	388.795	549.63	251.574	364.046	211.823	273.357	1.13474	17.1759	1.30882	294.637	1.29344	419.927
Mean distance from bottom	Minute 1	1.52	2.69166	2.75468	1.34693	1.14472	1.21839	0.998238	1.17521	1.2186	1.0115	1.34558	1.25952	1.534	1.31563	1.14691	1.39294	2.37476	1.7875	2.08992	1.07298	3.13245	1.36732	1.5935	1.70474	2.57164	1.8351	1.06188	1.61226	1.26596	1.10447	3.28513	3.09931	1.25823	1.74633	1.55787	1.3384	2.42202	1.28906	1.54709	1.25737	1.33152	1.07899	0.993943	1.3079	1.1082	1.22561	1.13414	1.35966
	Minute 2	2.44974	2.13442	3.06072	1.40142	1.4043	1.21492	3.0335	1.12754	1.1865	1.01783	1.90213	1.27625	4.19574	2.71678	1.13942	1.4865	3.09457	2.09573	2.7591	1.0791	4.29806	1.68782	1.96608	1.9556	4.20805	2.47421	4.25322	3.08122	1.30295	1.04488	2.9862	7.05205	2.15798	1.2246	1.44439	1.36539	4.48625	1.63511	2.11599	1.21761	2.09294	1.04084	0.960122	1.2969	0.998027	1.22279	1.11852	1.8925
	Minute 3	2.1127	3.30175	3.07819	1.40314	3.19786	1.21591	3.4903	1.12787	1.18029	1.02947	2.77762	1.27901	3.40577	2.53234	1.15101	1.62083	3.05823	2.73216	3.12524	1.07875	3.3112	1.98651	2.19673	4.75855	4.62426	3.19165	5.62308	2.93867	2.33985	1.23811	4.53371	8.06197	1.42849	1.21106	5.22076	1.73276	4.43683	2.06471	4.27176	1.77211	3.12213	1.04552	0.953212	1.29591	0.993475	1.23554	1.10591	2.30271
	Minute 4	2.70423	2.69834	2.67056	1.3616	4.64791	1.21083	4.90802	1.13055	1.18078	1.46809	2.40528	1.33863	3.09776	2.79609	1.48021	1.35676	3.64868	3.14953	1.85614	1.07704	2.63614	2.18879	3.98742	5.43244	4.7192	2.07656	6.13138	3.26316	1.94815	2.88484	3.9084	8.60757	1.60181	4.11176	4.92575	1.44556	5.15334	3.82894	3.68391	4.84641	4.27052	1.17046	0.946898	1.55626	1.38755	2.56682	1.09526	3.01775
	Minute 5	4.62808	3.13691	3.71182	1.60191	4.05906	1.21278	5.00936	1.13463	1.18158	1.19466	2.05128	1.34057	2.73027	4.47594	2.90378	1.19018	2.07216	2.87569	1.98032	1.0723	1.45794	1.93307	3.08939	6.41694	3.31859	2.22022	6.50969	3.53875	2.91299	3.74904	2.88228	7.74221	1.97103	4.01245	5.4463	2.57228	5.73503	3.06952	4.24925	4.28833	5.18601	1.89984	0.946747	1.35453	1.23397	2.69611	1.09318	3.82316
[truncated: 2 more columns]
