# Supplementary material for: Developmental Exposure to Low Concentrations of Methylmercury Causes Increase in Anxiety-Related Behaviour and Locomotor Impairments in Zebrafish
Source: Int J Mol Sci. 2021 Oct 11;22(20):10961. doi: 10.3390/ijms222010961 (PMC8535691; doi:10.3390/ijms222010961)
Supplement: Supplementary file 1 [file ijms-22-10961-s001.zip › Table S4_Exp#4_Adult_Novel tank.xlsx]

## Sheet: Control
	Trial	1	1	5	5	10	10	14	14	17	20	20	24	24	30	30	34	34	37	37	41	44	44	48	48	51	51	55	59	59	64	64	68	68	73	76	77	77	78	78	82	82	83	83	87	87	88	88	92
	Arena	1	2	1	2	1	2	1	2	2	1	2	1	2	1	2	1	2	1	2	2	1	2	1	2	1	2	1	1	2	1	2	1	2	1	1	1	2	1	2	1	2	1	2	1	2	1	2	1
	Group	C-1a	C-1a	C-1a	C-1a	C-1a	C-1a	C-1a	C-1a	C-1a	C-1a	C-1a	C-1a	C-1a	C-2a	C-2a	C-2a	C-2a	C-2a	C-2a	C-2a	C-2a	C-2a	C-2a	C-2a	C-3	C-3	C-3	C-3	C-3	C-3	C-3	C-3	C-3	C-3	C-1b	C-1b	C-1b	C-2b	C-2b	C-1b	C-1b	C-2b	C-2b	C-1b	C-1b	C-2b	C-2b	C-1b
	Fish	1	2	3	4	5	6	7	8	9	10	11	12	13	14	15	16	17	18	19	20	21	22	23	24	25	26	27	28	29	30	31	32	33	34	35	36	37	38	39	40	41	42	43	44	45	46	47	48
Total distance traveled	Minute 1	3.15499	312.741	131.793	302.236	282.144	322.28	207.88	231.258	8.19024	258.175	5.75056	151.49	7.44293	320.912	467.15	253.402	103.953	349.489	204.647	327.047	5.63299	3.63118	140.31	54.9531	317.533	197.571	246.001	201.49	336.525	294.799	356.127	370.308	2.99221	336.979	331.213	283.425	378.794	361.362	343.681	296.327	3.29421	339.356	469.477	278.599	356.824	376.574	317.424	3.48111
	Minute 2	59.1804	383.296	143.068	321.126	274.627	335.906	243.416	389.613	245.257	328.265	75.99	183.915	4.14118	324.98	307.189	399.852	217.541	414.226	242.448	330.896	2.39975	3.06374	147.458	169.771	350.388	345.254	221.136	294.56	274.862	373.647	362.625	363.433	315.374	435.465	378.995	346.937	323.932	471.207	330.856	353.183	99.4861	344.864	560.989	342.965	471.12	331.486	342.498	3.24955
	Minute 3	259.494	351.857	388.809	368.936	327.52	379.197	284.695	437.929	283.962	376.729	88.546	204.791	303.955	339.013	234.629	422.419	271.203	455.373	268.417	330.575	1.95605	405.168	86.4142	88.3393	385.506	360.797	301.547	494.5	306.236	380.477	385.394	401.777	368.342	343.882	321.675	462.506	129.68	340.52	92.7326	404.077	259.18	320.811	356.114	346.007	435.685	398.096	449.809	249.934
	Minute 4	347.315	329.436	401.048	441.792	399.543	299.52	275.608	424.969	300.098	372.93	3.17566	210.854	308.462	414.475	309.911	444.306	241.983	444.486	310.601	367.007	1.79647	430.597	39.8259	143.285	408.034	356.04	227.093	507.639	243.463	444.467	364.956	423.513	352.9	339.867	333.251	386.83	353.828	497.49	131.678	308.447	333.467	560.074	363.475	419.278	399.162	524.686	317.008	324.773
	Minute 5	311.814	322.946	327.374	483.216	316.894	291.236	278.052	425.077	252.751	468.334	108.2	179.84	333.142	381.214	269.378	433.672	304.844	456.021	270.286	254.751	1.64985	281.587	47.2149	100.629	422.856	361.076	389.644	433.286	395.16	354.054	248.472	417.976	323.557	518.319	344.043	400.875	2.48121	388.532	160.752	357.161	356.557	406.383	389.088	342.259	424.484	391.146	230.337	287.203
Mean distance from bottom	Minute 1	0.525743	4.67004	0.891548	2.37106	5.27395	2.75733	3.06386	1.98511	0.328631	2.20824	0.568805	2.72769	0.525322	4.19139	4.90148	2.34613	1.57495	7.60373	1.21328	1.58167	0.520065	0.488259	1.19139	0.756522	7.79716	2.01542	4.90933	2.26848	5.03091	3.8852	2.63726	6.35545	0.491509	3.17157	7.94449	7.79113	1.78825	5.04261	6.57704	2.75672	0.601819	4.90968	3.2834	5.37698	2.32265	8.58622	4.80991	0.650329
	Minute 2	1.28487	6.93034	1.06519	4.12741	4.32255	4.3076	4.0318	1.23366	3.01488	3.26184	1.05834	3.31942	0.556752	3.77386	4.60958	2.92399	2.17439	7.38631	1.70333	1.43788	0.407409	0.467367	1.03349	3.07448	7.56879	3.56054	2.39261	4.83307	6.38304	3.80644	4.70005	6.42244	5.17078	3.64139	5.4575	7.71844	1.1759	4.19823	6.7314	3.92767	1.57027	5.63587	2.09853	6.84043	4.61362	8.12864	4.16527	0.629012
	Minute 3	7.15667	6.19846	2.68856	2.63806	3.6499	5.9957	3.89134	1.77803	3.64589	3.15383	1.27529	5.03917	1.079	3.9226	3.60518	2.38925	2.74636	7.97157	2.8064	1.43861	0.36746	1.62172	0.903324	3.24689	7.07254	2.31681	1.96902	6.57996	5.76982	5.76163	3.71248	5.96192	5.16974	3.91183	6.1266	6.47398	0.725838	3.94745	8.86212	4.24893	2.76665	6.38543	1.97619	6.23304	6.28175	8.62347	1.94473	5.03961
	Minute 4	3.36289	5.62555	3.48574	2.36331	4.57177	5.99796	4.18473	2.20405	3.43269	3.50769	0.627654	6.47692	0.993438	4.52726	4.68742	2.89991	4.66502	7.99989	3.621	2.80195	0.348044	2.55064	0.738664	4.57905	6.59886	3.57786	1.53958	6.16835	5.67977	3.94129	2.24602	5.60896	4.45278	4.83985	5.26025	4.80423	2.02746	4.71701	8.43771	1.57759	2.82353	5.06722	2.8917	4.46148	6.41192	7.44986	2.14114	6.13707
	Minute 5	1.7287	6.5047	2.80286	2.62674	5.35908	4.71437	4.78924	2.19571	4.62517	3.85969	1.04193	3.33238	1.92227	4.55039	5.61654	3.28911	4.09711	7.49728	3.18019	1.50068	0.330061	1.44613	0.809886	2.43069	6.93497	2.79699	2.88446	4.63257	4.14731	4.78221	2.03271	4.62959	5.5519	5.41467	4.0876	3.83081	0.392323	3.5927	7.28353	2.01767	1.70296	5.78689	2.7409	5.74764	6.64654	4.77987	2.40117	4.76807
[truncated: 13 more columns]

## Sheet: 5 nM
	Trial	2	2	6	6	8	11	11	15	15	18	25	25	28	28	31	31	35	38	38	42	42	45	45	49	49	52	52	56	56	60	60	65	65	69	69	74	74	76	79	79	80	80	81	81	84	84	85	85
	Arena	1	2	1	2	1	1	2	1	2	2	1	2	1	2	1	2	1	1	2	1	2	1	2	1	2	1	2	1	2	1	2	1	2	1	2	1	2	2	1	2	1	2	1	2	1	2	1	2
	Group	5-1b	5-1b	5-1b	5-1b	5-1b	5-1b	5-1b	5-1b	5-1b	5-1b	5-1b	5-1b	5-1b	5-1b	5-2a	5-2a	5-2a	5-2a	5-2a	5-2a	5-2a	5-2a	5-2a	5-2a	5-2a	5-3a	5-3a	5-3a	5-3a	5-3a	5-3a	5-3a	5-3a	5-3a	5-3a	5-3a	5-3a	5-2b	5-1a	5-1a	5-2b	5-2b	5-3b	5-3b	5-1a	5-1a	5-2b	5-2b
	Fish	1	2	3	4	5	6	7	8	9	10	11	12	13	14	15	16	17	18	19	20	21	22	23	24	25	26	27	28	29	30	31	32	33	34	35	36	37	38	39	40	41	42	43	44	45	46	47	48
Total distance traveled	Minute 1	2.01955	62.7305	200.459	312.473	279.16	308.59	155.693	11.2659	174.909	253.75	7.89377	10.8352	3.65953	9.79759	204.382	340.717	497.806	247.026	185.886	577.509	121.098	162.31	307.076	386.88	181.015	474.36	303.388	207.385	202.646	187.037	231.267	204.398	191.104	258.121	296.416	197.052	228.44	107.662	252.452	262.705	235.948	426.509	253.412	231.231	84.949	94.2731	279.948	318.226
	Minute 2	1.6346	426.871	259.052	420.269	224.409	253.966	261.842	212.242	303.745	310.033	26.0026	177.937	2.8704	263.274	395.592	287.792	464.236	356.804	228.009	561.371	222.73	200.184	256.913	480.056	268.266	441.408	512.377	254.35	296.229	255.463	342.769	326.205	272.947	233.513	316.402	293.493	247.824	200.869	349.563	358.297	370.047	683.866	286.898	284.681	232.734	449.958	339.647	287.877
	Minute 3	1.51824	382	188.875	421.28	20.0485	304.321	318.323	171.764	323.586	316.721	31.2088	399.03	109.169	103.326	221.539	302.351	340.042	475.526	232.29	359.41	262.96	149.72	198.118	447.818	309.719	552.864	632.391	266.523	365.867	351.356	313.501	236.062	296.558	253.548	370.284	289.554	282.204	152.866	464.24	337.722	358.098	88.7262	345.695	309.852	294.514	1.78968	229.784	516.446
	Minute 4	224.445	319.859	273.526	376.826	312.538	357.917	298.325	239.055	293.826	269.704	137.28	155.347	68.3617	159.647	173.634	410.259	238.458	443.775	198.635	408.029	314.004	149.63	329.03	474.996	290.352	566.604	638.26	279.388	342.364	167.857	423.62	259.958	278.856	365.508	317.34	415.473	418.738	236.379	519.357	326.267	199.419	230.472	268.224	502.812	278.335	1.37884	263.617	542.421
	Minute 5	2.07417	395.958	291.74	337.52	310.969	427.597	263.125	270.712	347.491	293.032	67.6919	141.851	2.03909	172.645	135.223	387.018	248.203	374.625	209.589	190.577	230.744	317.694	389.752	487.21	274.494	577.291	422.601	372.538	393.715	194.964	288.697	346.102	271.586	124.554	365.153	359.116	380.421	213.686	286.794	270.462	347.501	102.272	273.331	490.312	179.376	1.25753	295.12	416.286
Mean distance from bottom	Minute 1	0.579582	0.715388	1.73212	1.1798	1.78097	1.87334	1.18154	0.665955	1.67795	1.28915	0.764002	0.664729	0.498723	0.549423	1.4577	3.07375	3.08217	1.86656	1.25222	3.06968	0.844956	1.16	1.09531	4.11228	0.799199	4.31017	2.35011	3.57083	3.94698	3.40429	3.39173	3.48986	4.70639	2.47423	4.97223	3.4313	3.01035	1.53402	6.80315	2.05007	4.05091	2.31909	4.1797	3.08131	1.34907	0.593823	6.23419	3.9965
	Minute 2	0.573923	2.53349	2.34813	2.8108	2.12309	1.57102	2.83303	2.00643	2.88408	2.40816	0.748179	0.723105	0.484807	1.28633	1.80009	2.31087	2.83899	3.95706	2.3379	2.49427	1.62743	1.14378	1.16537	3.35299	0.861641	3.13463	3.3651	2.7781	4.78413	2.96603	2.80138	4.3644	5.00924	2.14821	5.8523	3.32532	4.40947	2.34296	6.64676	1.98196	4.70649	2.99394	3.13807	2.55899	1.34019	0.920598	5.04635	3.70885
	Minute 3	0.574545	2.32357	1.89696	2.99481	0.782397	1.45648	2.95201	1.90914	3.89194	2.82811	0.623303	1.14819	0.715264	0.776209	1.21982	1.61042	2.66791	4.44471	2.95656	2.26649	2.52688	1.02339	0.870399	3.28157	2.05581	3.13918	4.50022	1.9708	3.41117	2.2259	1.79765	2.6969	5.24129	2.90214	7.11793	4.225	3.14731	1.37096	5.8953	2.23142	3.42236	0.760097	3.38246	2.08227	1.54475	0.407805	6.35041	2.36483
	Minute 4	0.91263	2.243	2.87829	3.3764	4.02864	2.3772	3.9607	3.28168	3.48222	1.62077	0.775317	0.697826	0.720013	0.830842	1.66701	4.25705	2.04567	4.21526	1.88035	2.10467	2.19716	1.05654	1.36952	2.53135	1.11713	2.29443	3.9734	3.96661	2.12231	1.24743	2.33205	3.01521	4.84322	3.26377	6.09746	3.43272	5.0611	1.61816	7.40528	2.22428	3.02517	1.16509	1.87188	3.80295	1.20304	0.412534	6.41295	2.21317
	Minute 5	0.689135	2.69946	2.91739	3.23626	3.48772	2.85439	3.3255	2.50557	3.4139	2.29446	0.690962	1.20611	0.543318	1.19578	0.829239	3.82001	2.73808	5.5459	1.96052	1.05395	2.78507	2.08458	1.83466	4.42975	1.22489	2.4068	4.26981	5.62714	4.63156	1.75551	1.79176	2.97113	5.63002	1.63663	6.48908	3.53122	3.23889	1.74251	7.03278	2.24306	1.87321	0.905915	3.18654	4.6195	0.752365	0.380128	6.00838	2.08967
[truncated: 24 more columns]

## Sheet: 10 nM
	Trial	3	3	7	7	9	12	16	16	19	19	22	22	26	26	29	29	32	32	33	33	36	36	39	39	40	40	43	43	46	46	47	47	50	50	53	53	57	57	58	58	61	61	62	62	66	66	67	67
	Arena	1	2	1	2	2	1	1	2	1	2	1	2	1	2	1	2	1	2	1	2	1	2	1	2	1	2	1	2	1	2	1	2	1	2	1	2	1	2	1	2	1	2	1	2	1	2	1	2
	Group	10-1	10-1	10-1	10-1	10-1	10-1	10-1	10-1	10-1	10-1	10-1	10-1	10-1	10-1	10-1	10-1	10-2	10-2	10-2	10-2	10-2	10-2	10-2	10-2	10-2	10-2	10-2	10-2	10-2	10-2	10-2	10-2	10-2	10-2	10-3	10-3	10-3	10-3	10-3	10-3	10-3	10-3	10-3	10-3	10-3	10-3	10-3	10-3
	Fish	1	2	3	4	5	6	7	8	9	10	11	12	13	14	15	16	17	18	19	20	21	22	23	24	25	26	27	28	29	30	31	32	33	34	35	36	37	38	39	40	41	42	43	44	45	46	47	48
Total distance traveled	Minute 1	350.256	266.27	253.846	212.444	328.249	233.811	369.847	466.746	267.206	57.6338	84.7242	4.15424	132.322	259.51	38.3621	8.69898	8.63432	145.896	331.949	101.686	117.22	205.17	58.9299	220.758	138.174	16.193	7.14414	75.4141	21.5399	6.50241	12.9284	6.51344	14.8845	249.239	332.475	423.711	322.242	216.919	309.356	226.613	186.022	312.966	228.996	124.34	168.897	210.013	223.024	51.836
	Minute 2	370.613	552.547	260.033	253.028	328.776	257.856	214.071	317.894	309.727	25.8088	139.391	2.29255	71.9308	181.99	168.629	2.49992	261.576	354.625	393.496	184.239	271.092	255.193	112.633	178.264	95.7069	3.36171	24.042	337.242	23.2541	2.39419	3.03283	12.0162	59.8828	285.976	400.411	396.261	282.942	212.374	357.646	416.862	182.39	298.925	278.063	350.586	329.446	249.489	459.666	8.09001
	Minute 3	342.603	548.686	167.52	232.204	180.865	225.092	269.872	372.61	292.483	119.657	89.8588	2.11109	158.968	182.414	216.161	2.4361	370.311	347.915	354.144	124.215	293.794	276.374	118.685	51.9983	49.3874	3.1222	4.52006	195.866	58.1764	1.93349	3.03188	249.971	125.76	321.528	431.591	402.014	323.008	351.554	318.499	187.101	148.34	282.119	311.764	361.534	335.177	162.715	476.605	10.2518
	Minute 4	388.158	571.727	255.629	162.642	116.094	330.077	219.152	560.677	303.201	66.5278	121.365	2.34421	251.061	167.64	200.24	2.39386	378.096	327.888	359.235	88.6407	271.625	282.851	106.846	94.9521	45.0167	4.00668	65.4154	364.762	80.1419	1.95559	2.91008	171.214	119.998	322.057	502.308	426.473	254.356	249.492	418.627	216.476	134.191	250.386	359.506	155.979	357.435	237.137	443.923	9.88965
	Minute 5	424.734	430.986	379.598	184.962	238.191	390.924	236.57	356.107	268.634	76.3907	102.939	2.51822	276.251	172.153	356.357	2.21838	365.788	328.831	639.517	175.314	379.924	229.314	116.221	111.116	37.8463	208.548	6.13584	377.746	65.1886	85.2194	2.89552	284.493	94.7772	323.818	286.585	372.834	377.927	231.521	235.213	327.737	236.714	254.858	339.533	314.96	297.32	212.002	221.62	8.06802
Mean distance from bottom	Minute 1	4.50587	1.00106	1.68736	2.03933	1.16629	5.15396	5.42097	3.19896	5.71368	2.31775	3.74218	0.426448	0.759001	1.1635	0.743173	0.544735	0.675662	0.937386	2.09147	0.66656	1.87528	1.83302	1.37027	1.37054	1.36986	0.80866	0.555449	0.796299	9.07493	0.689768	0.703431	0.718521	0.821112	4.53875	3.4625	1.84468	5.30248	3.85034	2.28849	1.39822	1.26589	4.81092	1.61341	1.65313	5.91813	2.41686	3.4481	8.49448
	Minute 2	4.36244	1.526	1.48256	2.04111	1.13672	5.10133	2.35143	2.64109	7.13807	1.85749	3.00632	0.406113	0.590733	1.076	1.75476	0.508434	1.83357	3.63541	2.70319	0.782389	4.62308	2.10588	1.06166	0.959552	1.08255	0.739486	0.599255	1.49253	9.76209	0.58824	0.655815	0.629841	1.26673	3.57815	6.89167	1.85184	3.0485	2.65068	3.58125	3.75068	1.27286	3.34634	3.84317	4.62105	5.06327	2.73203	5.24576	9.37277
	Minute 3	3.92142	1.69848	1.19989	2.09121	1.07167	3.37737	1.76576	2.0933	6.66729	1.76929	1.29852	0.396528	0.882064	1.42582	1.94462	0.493953	2.89377	3.5601	2.68688	0.789317	4.71064	2.98026	0.860132	0.757212	1.06277	0.722275	0.498964	1.10742	2.92375	0.548125	0.602583	0.848948	1.83323	5.17048	5.25498	2.70471	3.75142	2.00997	1.56918	3.46812	1.48034	3.09183	5.3998	3.40054	4.37525	1.39317	4.24048	9.42269
	Minute 4	3.99029	1.97089	3.26032	1.34511	0.843926	5.79686	1.76759	3.75769	3.41279	1.40874	1.67829	0.38091	1.14553	1.10008	1.25444	0.486291	2.52773	3.09433	2.60816	0.758682	3.71286	2.30158	0.928519	0.674939	0.817599	0.695951	0.816677	1.98374	2.35321	0.525605	0.550662	0.934846	1.5919	3.84575	4.03283	2.71249	3.84888	1.92729	2.95567	3.79092	1.82977	2.6943	5.63025	0.978116	4.50699	1.38931	4.28036	9.55211
	Minute 5	5.35091	1.09764	3.00075	1.43523	1.07647	4.59814	1.57879	3.22353	3.90866	1.86292	1.84516	0.360655	2.12165	1.16192	5.69947	0.479683	1.88456	2.11477	2.67248	0.846691	5.52892	1.70373	1.10764	0.838556	0.841104	4.21036	0.500066	1.94419	2.66648	1.11114	0.530748	2.31267	1.04496	3.21081	2.87108	1.85687	4.39619	1.95312	1.25435	5.28629	2.20614	2.10589	5.92393	1.24179	4.03208	1.39637	4.04931	9.68404
[truncated: 6 more columns]

## Sheet: 30 nM
	Trial	4	13	23	23	27	27	54	54	63	63	72	72
	Arena	1	1	1	2	1	2	1	2	1	2	1	2
	Group	30-1	30-1	30-1	30-1	30-1	30-1	30-3	30-3	30-3	30-3	30-3	30-3
	Fish	1	2	3	4	5	6	7	8	9	10	11	12
Total distance traveled	Minute 1	175.192	286.818	140.942	344.909	414.858	153.455	215.539	47.4464	277.279	246.604	191.471	173.438
	Minute 2	230.765	339.753	206.844	527.923	521.173	172.422	293.557	222.009	256.499	419.308	246.022	285.29
	Minute 3	248.515	363.97	288.639	493.641	491.574	190.359	289.066	254.498	319.844	377.631	275.196	257.046
	Minute 4	321.718	341.394	219.963	403.209	370.915	212.491	341.615	309.028	329.949	391.053	284.031	339.697
	Minute 5	356.342	306.147	283.838	351.966	478.664	270.323	320.864	336.101	144.668	316.395	305.01	337.387
Mean distance from bottom	Minute 1	2.4688	2.31137	2.31955	3.44529	4.14115	1.73745	5.76826	0.973282	3.02	5.88818	5.92004	4.91999
	Minute 2	2.21777	1.81223	2.48731	2.30284	5.74558	1.93487	6.31238	3.67711	2.81108	7.1937	7.1077	4.68812
	Minute 3	1.87129	2.16359	2.93664	3.17782	5.77224	2.47372	6.70171	5.69345	2.1257	6.08012	6.32802	4.36822
	Minute 4	2.28422	1.88806	1.80639	2.7065	4.60729	3.03121	6.0934	6.60703	4.807	5.12761	7.09914	3.26571
	Minute 5	2.30231	2.52042	2.11468	2.54779	7.16582	2.62609	4.83014	6.83555	1.32354	2.46866	5.94899	2.93619
