# Supplementary material for: Developmental Exposure to Low Concentrations of Methylmercury Causes Increase in Anxiety-Related Behaviour and Locomotor Impairments in Zebrafish
Source: Int J Mol Sci. 2021 Oct 11;22(20):10961. doi: 10.3390/ijms222010961 (PMC8535691; doi:10.3390/ijms222010961)
Supplement: Supplementary file 1 [file ijms-22-10961-s001.zip › Table S5_Exp2&4_Adult_Tap.xlsx]

## Sheet: Exp2_acclimation
Treatment	Control																																															15 nM
Trial	1	2	2	3	4	5	5	7	7	8	9	10	10	11	12	12	13	28	29	29	30	31	32	32	33	34	35	36	37	37	38	39	40	40	54	55	56	57	58	59	60	61	62	63	64	65	66	1	1
Arena	1	3	4	2	1	3	4	1	4	3	2	1	4	3	2	4	1	1	1	2	3	4	1	4	2	3	4	1	1	2	3	4	1	4	1	2	3	4	1	2	3	3	1	2	3	4	1	2	4
Group	1	1	1	1	1	1	1	1	1	1	1	1	1	1	1	1	1	2	2	2	2	2	2	2	2	2	2	2	2	2	2	2	2	2	3	3	3	3	3	3	3	3	3	3	3	3	3	2	2
Fish	1	2	3	4	5	6	7	8	9	10	11	12	13	14	15	16	17	18	19	20	21	22	23	24	25	26	27	28	29	30	31	32	33	34	35	36	37	38	39	40	41	42	43	44	45	46	47	1	2
Minute 1	22.1133	229.654	226.022	63.6565	196.423	192.171	264.291	1.35674	146.52	253.792	88.4076	153.101	83.2911	24.99	119.613	9.26939	241.877	154.638	124.304	160.698	294.641	357.102	312.995	235.569	32.3256	22.0431	172.542	38.1809	153.342	289.864	39.2847	68.2752	111.308	106.417	148.2	201.505	221.118	260.266	178.99	190.164	5.3766	281.942	196.433	190.271	191.888	62.1454	196.891	212.775	156.106
Minute 2	14.8985	235.338	269.37	132.49	219.035	255.844	215.332	151.99	198.922	263.61	187.715	156.015	53.8927	215.303	195.992	171.821	260.852	253.476	158.171	181.261	270.33	314.249	137.861	276.479	72.535	11.6264	128.576	121.297	124.417	340.299	234.678	84.4147	162.65	230.149	165.76	289.68	302.389	326.628	190.865	240.606	289.031	274.483	157.758	254.258	322.883	84.072	274.893	235.197	168.59
Minute 3	73.8496	253.779	246.221	107.848	202.964	292.709	227.103	222.507	214.742	304.245	204.368	189.348	100.679	210.573	282.046	195.771	239.995	285.618	170.767	204.368	254.862	324.561	124.061	263.422	65.6502	9.12086	71.8135	227.229	189.455	360.301	268.155	104.416	239.939	248.921	188.268	223.225	294.136	273.689	169.983	231.829	294.923	263.136	289.522	263.541	304.489	20.4324	235.22	195.628	124.768
Minute 4	41.4296	302.614	276.217	174.898	203.708	129.758	252.023	223.164	188.827	282.539	215.793	163.102	85.3581	195.3	103.892	195.449	232.773	167.015	175.46	210.861	300.435	274.045	91.4131	242.634	65.354	9.49624	63.9231	287.932	203.672	331.165	183.716	147.53	264.602	186.481	194.066	234.199	271.91	323.624	184.798	271.316	274.209	221.44	257.373	265.521	280.472	34.2344	262.938	187.167	148.146
Minute 5	52.0355	203.487	167.993	44.1422	199.936	244.206	246.583	220.751	222.648	304.19	207.118	160.256	54.6066	207.313	256.331	184.025	225.863	203.711	192.761	200.125	294.527	286.755	222.377	254.345	53.7398	6.74164	94.0147	188.896	231.951	342.704	230.646	170.805	127.21	205.572	244.385	199.856	251.591	307.333	198.544	196.905	188.862	210.947	197.394	269.508	259.3	23.7048	275.659	78.9901	121.505
Minute 6	107.623	257.484	39.6221	95.975	197.297	166.635	297.746	212.133	201.706	185.089	172.992	155.241	72.2781	204.22	325.938	222.149	228.844	191.125	156.891	226.448	323.678	280.097	285.273	211.177	66.9428	6.24087	104.474	241.926	126.881	303.038	160.58	118.001	160.832	202.342	166.455	172.009	254.364	243.125	201.029	229.388	150.12	206.19	257.583	216.661	170.371	52.2291	257.433	182.266	176.209
Minute 7	196.538	267.674	40.2633	45.4518	229.746	144.347	204.43	269.125	96.2433	199.934	201.626	61.9774	101.43	161.195	301.856	109.447	259.49	163.893	96.0742	307.471	319.713	286.44	324.435	176.814	29.7718	6.30773	28.5538	178.549	142.216	275.448	183.014	154.397	136.363	76.3371	201.228	143.206	183.095	257.74	214.922	145.347	157.016	203.554	244.203	247.016	264.769	45.4806	235.407	157.726	116.197
Minute 8	92.0912	222.793	82.4765	51.6058	223.923	96.6759	243.614	282.931	187.271	255.125	208.347	68.649	85.6215	72.7393	172.487	141.62	229.011	141.354	42.7244	103.455	338.414	215.778	245.58	248.741	25.9542	7.36923	22.7185	171.233	104.589	293.006	187.134	117.233	67.4911	138.2	115.083	166.976	83.435	241.888	197.88	211.028	242.443	197.274	213.221	270.093	103.463	21.6163	172.393	41.372	138.924
Minute 9	137.113	177.649	6.87858	101.81	202.979	204.653	183.279	317.392	237.694	223.725	183.077	77.2481	74.4106	241.845	216.665	151.906	222.666	204.481	42.3173	105.942	302.208	197.078	199.82	204.486	19.9458	8.32108	34.3539	266.054	136.798	289.299	199.962	132.641	46.3562	120.895	129.305	121.181	69.0666	274.896	223.326	150.083	184.733	209.857	210.894	228.178	180.335	38.271	149.279	93.3036	125.094
Minute 10	63.8494	220.608	22.9832	42.8054	201.349	321.403	198.698	279.941	180.051	172.504	229.677	159.487	12.949	36.9318	265.771	200.101	262.088	183.193	1.54993	185.957	303.344	213.92	146.418	106.732	10.3414	17.5607	26.6615	126.054	145.537	227.457	178.903	147.632	108.02	134.821	208.627	6.02958	93.7551	237.517	205.527	177.894	98.5307	151.095	207.337	243.51	3.54975	25.0271	211.69	59.5674	67.4213
Minute 11	203.661	115.393	60.9017	105.031	219.338	322.27	86.9626	190.895	134.568	181.395	128.424	42.2845	35.3189	51.2341	30.2926	19.5	217.353	126.293	81.5474	108.429	324.168	270.835	197.772	131.744	29.892	4.73482	13.4328	145.824	137.805	219.535	158.223	117.579	121.095	65.8874	110.2	55.1542	109.415	236.405	201.959	238.924	264.933	211.653	184.536	73.6086	7.67228	41.0162	161.252	104.96	46.8455
Minute 12	283.805	184.944	129.311	284.79	259.154	260.979	165.459	189.224	200.614	197.571	143.235	77.3013	76.9456	140.109	198.137	94.0506	204.22	185.726	49.3226	145.137	320.787	217.207	213.973	74.8349	17.7841	2.75716	27.0971	58.6272	222.584	188.608	182.997	127.062	109.837	99.0099	103.811	86.0622	13.0215	206.708	193.888	163.637	149.028	207.625	184.554	146.798	275.448	23.3894	132.444	57.3254	45.9281
Minute 13	159.915	188.929	53.5511	219.283	228.753	192.487	172.137	66.9028	172.691	156.155	174.913	52.3276	33.1657	99.3554	269.773	151.657	276.652	97.2448	0.490551	152.516	309.215	183.054	222.53	103.49	10.6626	24.6655	14.6204	206.572	85.3168	265.517	82.2953	165.448	114.567	119.992	110.918	62.3849	118.735	274.814	197.137	137.283	247.996	241.589	202.135	23.1041	50.7905	47.4057	143.371	63.998	57.0971
Minute 14	260.813	139.219	89.1243	188.973	216.038	277.103	232.522	227.332	163.004	140.905	207.202	69.4254	13.0651	40.7175	269.08	148.92	259.568	75.2444	3.54135	178.076	306.138	179.395	151.091	49.4943	13.9795	15.6481	30.9376	52.0222	120.138	274.437	169.823	143.612	122.991	72.4542	144.508	89.7105	112.78	312.921	232.595	233.633	34.6451	225.418	175.785	71.9102	0.905979	30.7678	225.995	64.0831	28.9629
Minute 15	234.67	212.868	4.57334	1.91926	241.461	199.473	338.941	212.828	203.942	148.438	202.473	189.403	28.4518	86.1352	26.7614	245.222	232.233	88.4434	24.9872	131.558	314.757	207.846	206.188	84.7303	16.5618	13.7755	17.4145	11.4656	126.783	257.228	215.829	160.233	139.884	95.7572	140.622	116.861	220.35	318.019	304.933	106.975	211.449	213.502	126.592	23.2966	140.675	73.7815	171.75	60.4174	36.9309
[truncated: 99 more columns]

## Sheet: Exp2_test activity
Treatment	Control																																														15 nM
Trial	16	16	17	18	19	19	20	21	21	22	22	23	24	24	26	27	41	42	42	43	44	45	45	46	47	48	49	50	50	51	52	53	53	67	68	69	70	71	72	73	74	75	76	77	78	79	41	41	42
Arena	3	4	2	1	3	4	2	1	4	2	3	2	1	4	4	1	1	1	2	3	4	1	4	2	3	4	1	1	2	3	4	1	4	1	2	3	4	1	2	3	3	1	2	3	4	1	2	4	3
Group	1	1	1	1	1	1	1	1	1	1	1	1	1	1	1	1	2	2	2	2	2	2	2	2	2	2	2	2	2	2	2	2	2	3	3	3	3	3	3	3	3	3	3	3	3	3	1	1	1
Fish	1	2	3	4	5	6	7	8	9	10	11	12	13	14	15	16	17	18	19	20	21	22	23	24	25	26	27	28	29	30	31	32	33	34	35	36	37	38	39	40	41	42	43	44	45	46	1	2	3
Minute 1	98.9569	303.313	39.8866	282.406	0.790111	84.8523	36.075	122.177	172.179	112.801	7.01309	1.47112	175.016	285.343	49.9455	113.654	386.592	259.561	30.2071	160.263	185.006	208.99	210.422	212.835	52.1338	133.786	173.659	243.629	68.1816	132.677	86.152	45.8819	96.6177	220.77	187.447	189.787	189.665	294.616	248.512	189.066	273.406	135.038	177.87	66.3775	184.974	28.7572	179.484	204.918	91.7418
Minute 2	260.765	285.995	204.614	363.088	39.6587	134.042	177.591	187.156	233.759	171.306	41.9732	1.61491	172.353	319.352	101.916	131.161	349.959	287.705	52.1767	168.405	299.925	251.81	258.859	263.712	47.1207	289.262	220.765	187.581	74.2178	123.032	167.506	83.0503	89.2819	199.082	175.088	306.363	167.185	319.369	263.173	225.201	268.79	152.208	221.398	81.2105	239.229	112.167	250.752	273.701	187.863
Minute 3	268.997	267.472	274.262	354.181	3.00434	129.669	158.635	265.861	250.628	203.431	50.818	1.47786	134.709	311.381	93.3159	174.64	304.966	292.994	45.9048	171.852	289.917	227.122	260.084	295.948	86.0123	232.889	224.646	177.707	71.6673	190.817	155.564	116.804	161.61	210.939	191.938	283.245	169.266	368.864	243.168	225.924	274.87	176.884	278.542	102.064	186.199	109.289	240.904	329.344	206.759
Minute 4	264.944	174.24	295.463	421.515	44.233	146.095	101.698	317.072	303.846	233.297	24.2	1.37643	169.32	268.262	109.159	284.7	317.082	318.696	37.9115	161.237	242.341	230.995	17.5372	254.999	92.3858	168.545	180.926	142.882	108.064	205.801	197.23	63.8867	52.4853	230.881	228.582	290.322	224.157	341.626	238.822	234.151	202.758	218.144	274.65	225.385	180.617	122.375	230.674	281.591	235.166
Minute 5	261.861	105.842	222.974	339.348	31.5044	96.4874	120.725	177.948	272.759	191.952	5.2076	73.9781	103.082	275.615	168.079	321.253	290.253	266.758	42.9991	154.412	287.87	217.258	35.0312	222.707	124.275	242.252	216.691	149.007	134.702	161.74	213.268	38.1826	108.561	243.937	118.937	207.065	243.581	369.722	167.369	246.237	206.572	203.693	288.933	294.301	182.59	146.771	263.378	294.123	223.087
Minute 6	124.395	167.034	246.596	349.636	0.541152	110.632	195.744	133.944	202.198	190.519	39.8728	216.216	62.0114	270.985	235.038	253.808	261.38	289.994	76.7217	76.525	227.988	246.542	14.3711	300.209	111.388	144.42	255.788	160.936	169.438	136.779	148.592	40.9812	164.542	194.779	250.19	313.364	225.406	362.275	184.017	241.175	137.166	169.947	257.512	173.522	186.473	151.422	266.926	293.396	189.605
Minute 7	184.008	218.718	276.356	337.223	11.6156	103.739	185.404	121.931	232.036	219.756	43.1322	189.169	130.966	268.424	68.7406	259.699	261.529	305.945	36.4203	141.177	252.005	206.548	12.4032	302.034	145.439	193.07	187.878	79.1477	190.792	223.243	189.844	33.7063	169.795	231.466	135.248	190.735	274.249	325.382	235.299	133.435	154.397	243.164	236.591	115.713	198.696	61.1929	219.086	266.159	198.121
Minute 8	48.8062	254.066	306.135	240.648	63.4683	61.6331	176.451	8.28908	227.205	206.063	2.34665	177.817	45.0866	245.296	129.775	168.977	272.533	290.498	41.8101	55.4119	238.155	145.822	21.5765	217.816	236.633	209.739	233.861	123.963	105.339	104.537	127.434	33.0175	165.604	262.744	104.97	152.617	238.269	326.656	164.893	64.6473	182.2	155.954	229.696	231.843	166.479	71.4807	213.841	187.644	203.046
Minute 9	164.573	179.175	31.3414	243.14	0.562784	121.101	178.144	39.1249	204.493	214.124	29.3646	167.652	67.1974	259.441	123.195	218.467	251.752	269.12	79.0783	72.5643	268.907	102.57	29.494	299.166	234.762	232.004	184.77	65.4954	70.535	117.407	128.727	47.3797	240.146	220.979	96.4429	226.418	257.768	306.71	173.554	111.491	154.307	93.3213	140.264	179.206	184.482	75.211	216.893	178.074	227.509
Minute 10	234.354	44.2493	83.9806	238.919	123.298	110.679	183.522	63.3135	244.337	204.454	22.8433	201.966	108.499	239.671	223.246	210.031	235.155	248.821	44.3608	75.6087	257.556	84.0329	11.0725	300.89	77.1246	155.736	133.586	63.2136	60.5576	208.984	204.157	43.2409	210.926	215.177	162.699	191.937	260.682	347.932	240.243	62.4872	161.127	180.154	196.155	86.1982	156.163	38.9817	197.733	218.381	176.493
Minute 11	71.1271	86.7317	300.839	47.7219	35.5829	59.4632	225.563	126.62	93.6826	96.1492	51.0391	14.3474	22.2962	173.648	125.612	23.7704	238.662	286.93	23.4692	27.1403	180.409	93.5059	235.171	323.125	30.2317	92.639	132.983	33.1449	17.3029	57.8337	89.8655	44.5922	216.683	226.552	100.665	216.338	114.302	299.837	240.175	87.6906	127.738	93.4412	167.794	45.0649	107.511	12.2945	154.451	45.3126	183.435
Minute 12	14.3909	44.8411	265.161	135.326	190.943	50.0922	110.621	38.4643	184.08	162.871	71.054	107.483	8.71552	205.548	142.874	20.7805	271.872	305.317	78.2224	120.124	193.107	56.192	153.175	252.917	54.7579	33.7838	57.3886	40.6077	242.681	83.137	36.9065	78.2525	25.2127	167.092	84.1294	217.565	145.853	163.752	424.405	74.8657	233.62	113.877	105.701	185.379	155.173	12.3643	75.8192	102.635	176.02
Minute 13	35.9422	72.3459	226.216	74.0698	118.123	24.1229	135.166	68.8144	236.749	168.924	104.205	50.9446	65.1067	219.145	76.3983	120.84	247.442	300.297	25.1264	116.841	253.466	56.0375	150.919	342.455	86.0845	67.0019	128.839	33.7219	230.968	127.876	65.1648	24.4614	16.2635	171.292	98.9819	255.489	24.7846	158.363	362.564	29.1193	56.9585	160.495	167.151	96.5976	152.503	74.7793	91.0427	74.5783	149.085
Minute 14	90.1256	42.6682	105.364	54.393	73.2028	47.652	68.1681	60.088	120.846	69.5046	103.659	29.4135	37.1186	175.808	66.697	94.5579	208.804	301.576	30.1537	36.9066	253.639	166.768	32.3092	308.294	74.3535	0.323247	31.6517	110.901	234.434	216.69	132.561	6.11637	8.3439	179.517	126.812	261.868	9.30505	192.454	355.484	56.2019	111.749	126.261	137.36	242.608	117.028	7.58995	130.688	70.3183	166.055
Minute 15	40.1542	29.7106	92.2831	44.2543	71.9446	127.516	100.852	54.061	136.568	59.8165	61.1022	0.963793	16.662	230.339	71.4377	125.877	227.168	262.494	60.3983	103.57	262.847	118.767	56.2856	312.124	63.7002	142.986	112.836	20.8891	226.909	114.317	139.441	10.6839	83.6107	156.478	113.513	228.286	17.3831	93.9012	350.006	57.7423	53.5952	129.998	250.385	243.814	81.9371	32.6077	115.202	47.5203	172.624
Minute 16	59.2282	66.41	58.9955	99.8124	25.2023	43.2393	59.7384	51.5027	130.01	79.1161	43.5928	0.729179	47.1758	85.1492	30.7514	52.5546	266.126	213.016	76.541	75.1871	264.368	122.34	24.1453	294.325	125.648	16.4692	52.4848	27.5031	212.69	162.387	163.289	73.5065	105.205	149.265	49.9939	200.56	28.9815	154.454	321.412	24.0901	20.4663	166.224	105.319	86.2056	72.8553	12.6129	210.963	58.083	145.02
Minute 17	127.685	73.9744	32.4561	85.1388	32.9113	47.0554	88.1353	9.57516	119.949	41.2258	23.8023	0.703482	43.5157	133.318	27.9282	48.3024	259.458	302.019	54.9188	106.917	142.054	150.312	7.42222	291.248	107.79	85.9145	43.8626	41.4041	206.306	55.8615	77.8146	37.5348	70.1908	211.623	141.098	212.605	35.5147	175.608	371.134	156.149	61.849	213.744	189.363	267.854	114.848	10.6624	54.1873	123.972	79.6214
Minute 18	157.513	13.8817	18.5621	59.7813	31.9242	47.1551	83.7117	6.25297	93.7186	96.4058	35.7121	46.3236	28.2829	143.304	50.5502	44.2635	233.925	308.906	38.5018	90.1246	120.787	72.132	8.03399	290.912	84.6967	72.555	94.5439	36.5194	202.798	70.5561	155.717	36.8857	98.69	167.515	118.731	199.71	12.8224	132.538	307.36	80.3606	80.5263	202.224	203.873	216.005	141.251	10.9895	68.2587	120.314	91.248
Minute 19	204.185	18.1656	65.5216	105.937	48.6592	79.3227	84.321	7.06138	143.095	72.0478	20.2738	13.8606	18.6214	159.735	40.5527	68.1357	185.22	287.643	23.5928	64.256	218.609	62.891	237.309	280.568	64.9216	98.4101	59.0678	75.6699	211.059	84.1693	111.755	16.8843	70.7323	205.424	44.7028	165.357	73.7793	183.989	258.444	50.0311	93.1823	184.665	229.585	13.4458	84.1683	20.5836	46.7208	55.251	125.071
Minute 20
[truncated: 94 more columns]

## Sheet: Exp2_Tap response
	Treatment	Control																																														15 nM
	Trial	16	16	17	18	19	19	20	21	21	22	22	23	24	24	26	27	41	42	42	43	44	45	45	46	47	48	49	50	50	51	52	53	53	67	68	69	70	71	72	73	74	75	76	77	78	79	41	41
	Arena	3	4	2	1	3	4	2	1	4	2	3	2	1	4	4	1	1	1	2	3	4	1	4	2	3	4	1	1	2	3	4	1	4	1	2	3	4	1	2	3	3	1	2	3	4	1	2	4
	Group	1	1	1	1	1	1	1	1	1	1	1	1	1	1	1	1	2	2	2	2	2	2	2	2	2	2	2	2	2	2	2	2	2	3	3	3	3	3	3	3	3	3	3	3	3	3	1	1
	Fish	1	2	3	4	5	6	7	8	9	10	11	12	13	14	15	16	17	18	19	20	21	22	23	24	25	26	27	28	29	30	31	32	33	34	35	36	37	38	39	40	41	42	43	44	45	46	1	2
Total distance traveled – pre tap	Pre 1	8.05407	0.610471	0.0190814	8.299	0.36064	0.109156	5.23097	5.65937	9.97744	6.44332	0.385816	6.11896	0.786372	8.61284	0.104708	10.7424	11.9213	8.88706	0.660201	5.23185	11.6389	7.13945	1.43705	12.1761	6.444	7.6309	8.31692	0.831661	1.09074	0.237272	8.13449	0.309495	3.94993	3.05858	8.17156	5.23262	10.8737	11.7254	8.2097	0.373183	4.37794	4.48074	6.8949	0.908958	5.62628	3.68313	5.9284	9.99508
	Pre 2	0.633182	3.77404	10.8169	0.0350955	0.0201171	6.25222	9.22005	0.358121	5.07874	7.24974	0.102522	0.0157805	0.302	7.21395	0.313421	0.0405792	9.26793	11.312	0.455805	0.437601	5.87196	3.73951	6.57674	5.87416	0.0328918	7.16973	7.01199	4.79978	0.0101594	0.549834	2.18333	0.0800861	4.31772	6.55855	0.842806	8.5882	0.0845825	10.6043	9.77483	0.378692	0.572442	2.9804	6.32162	0.015193	5.92738	0.0132558	0.524662	3.75235
	Pre 3	0.147216	0.272723	11.8482	9.31923	12.5047	0.0484514	7.1307	0.119469	4.66509	3.70524	0.1028	0.736752	0.436947	9.47468	0.129425	0.0761907	10.1191	6.9109	0.458082	0.531102	5.74731	0.0259682	10.2411	3.52212	0.0822809	0.018046	0.491012	0.606757	6.85739	4.01083	0.0281713	0.0154246	1.62039	4.56164	6.19373	10.5288	4.65096	0.0512832	13.0696	2.83012	10.309	5.92074	4.46539	0.102362	5.32223	0.0441017	5.33475	4.16138
	Pre 4	2.51474	0.927493	8.16013	0.92195	3.93293	0.131634	7.33748	0.23868	3.70184	1.63064	0.100533	4.16903	4.12265	0.980609	0.0158026	0.0257548	2.35896	7.65755	1.14539	7.54191	8.91307	3.12089	5.98537	11.3291	0.0230412	0.00970899	6.54111	4.16095	9.65574	8.16229	1.58842	0.0316464	1.60954	6.25185	14.3014	11.61	0.297881	0.146413	14.3623	0.335666	0.0172296	4.83708	7.63081	0.0167751	2.56866	0.219682	3.76886	4.6517
	Pre 5	5.74683	0.305064	0.29926	0.797321	1.84019	8.21536	1.67464	0.140293	7.03159	1.89494	3.48364	0.0493535	0.307439	6.22689	0.0212946	0.0768731	3.72044	9.17958	0.577726	0.0109261	10.4862	4.7579	0.364382	9.09569	1.24608	0.0102778	0.0551041	1.42075	8.04355	7.03898	5.06268	0.0211198	0.199839	9.30342	0.411348	8.19876	0.455714	9.33493	14.2265	9.11782	2.52391	4.71869	9.95983	8.39709	5.70505	0.0509766	1.5273	9.70561
	Pre 6	3.73274	0.339569	3.20161	0.725962	0.286896	2.0234	6.23264	0.570833	4.42652	2.38674	4.21209	0.0513025	0.325263	9.88785	0.0264515	0.767886	4.28667	4.84105	2.25736	1.49228	5.72489	3.81314	0.461143	11.6024	3.86838	0.762383	1.1648	0.479153	7.52531	3.64526	7.62068	0.0105194	0.0432134	5.00488	4.03767	6.67182	0.546084	0.119964	12.2823	0.460919	0.580375	8.4872	8.27246	9.60608	6.41306	0.228747	4.91285	1.09962
	Pre 7	0.027812	0.322453	2.05009	4.36063	0.0110876	0.187797	2.53571	1.02167	9.257	1.03573	0.279722	0.0209367	0.536898	11.3998	0.015165	0.0333477	5.62865	6.87928	1.97418	2.1623	8.736	2.24194	0.156857	7.6792	2.19685	0.017275	0.709593	0.383882	6.29476	6.46012	7.08656	0.0448155	0.543739	6.01899	0.123603	4.73812	0.613792	1.22382	6.37279	0.0457989	0.357486	7.48877	6.14081	0.0325727	1.25943	0.232011	10.3515	0.493431
	Pre 8	9.29938	0.328756	0.738676	1.30777	0.0679327	0.35627	3.77234	0.252247	2.3596	2.78094	4.19347	0.076301	0.715082	9.69113	0.0736839	6.36283	10.0117	10.3077	0.192052	5.07243	0.0674048	5.18053	0.165858	5.66843	3.14217	0.097903	0.0414649	0.8168	6.8098	6.33524	2.30062	0.169584	0.743044	4.38367	3.86201	6.41603	0.426186	5.03612	11.4008	12.8413	1.30755	8.54125	8.55623	6.68697	6.84007	0.183032	0.433248	1.60463
	Pre 9	0.913331	0.433943	1.03306	0.174604	0.0101209	0.152703	5.88558	0.129588	5.39329	1.01533	0.144256	3.00031	0.388361	4.86571	0.0203129	5.84103	4.74121	8.81849	0.402281	1.86996	4.59176	1.27207	0.280386	11.7919	2.56477	0.016526	2.31928	1.08066	7.23013	5.11555	1.78607	0.16282	0.692557	4.21349	2.995	1.88206	0.417135	2.70367	8.12947	0.929845	0.690751	7.97851	9.25301	0.106732	4.95901	0.0973079	0.498961	0.208711
	Pre 10	9.22499	0.185547	3.23674	1.47663	1.87584	0.210282	2.34351	0.128785	1.90586	3.47608	0.341599	0.019267	0.393981	1.62124	0.0236315	3.73786	6.39673	5.36957	0.818483	1.35933	4.61096	0.61228	5.74925	8.1178	2.53879	0.22292	0.951061	0.244353	7.70151	0.0211775	8.74791	4.49175	0.289644	7.68421	0.100548	6.61167	0.220838	1.14274	8.31596	5.98108	3.30586	2.52249	7.37839	0.0156944	6.75224	0.309703	0.426907	6.45041
Total distance traveled – post tap	Post 1	7.3525	7.31644	6.9979	5.39005	5.4713	6.56299	8.54664	9.52211	7.81858	6.32829	10.0375	6.13251	7.06957	9.25634	6.49494	7.05223	2.2485	9.18662	6.75902	8.78359	9.53835	8.63384	7.63231	15.8176	9.30656	7.04696	6.44212	1.70478	7.40054	10.0393	5.88963	7.40768	9.33347	10.5213	10.4667	8.03443	7.33558	8.75961	4.18463	7.25646	8.41986	10.1406	8.57672	7.0591	7.92615	8.62155	9.7788	10.2678
	Post 2	5.25857	7.24173	5.89538	7.4276	8.35783	6.56796	4.63474	8.17094	10.5536	6.13187	6.37366	10.3244	2.61838	13.6383	8.10788	8.43448	6.74642	6.02634	4.62513	5.64011	8.09924	5.25811	8.46339	11.2008	7.82637	2.24008	9.48113	3.17394	6.56503	5.99959	7.62431	4.88197	6.43537	10.5009	10.9451	11.906	6.13794	11.4137	8.3303	11.2407	6.01529	7.96343	6.49268	6.81141	6.13683	7.18434	4.85101	5.68476
	Post 3	4.23494	7.60708	4.54447	9.53617	8.0745	4.88121	7.7403	5.07252	8.20937	8.40221	6.68194	5.03104	0.656801	8.0878	6.22687	9.75469	13.4179	6.38896	4.64606	9.17352	10.4047	7.29128	4.65395	18.1704	8.16783	5.9153	5.39932	2.09101	7.32591	3.20139	0.024632	5.62711	3.13592	9.42688	7.31054	11.7554	6.54168	9.24999	9.66278	2.99361	5.81829	8.14672	9.85903	6.95534	3.29727	4.35859	1.95441	7.34266
	Post 4	4.72508	7.60702	8.00871	4.82647	6.16849	6.41222	4.67833	5.93259	3.71506	1.58746	8.66328	5.22399	3.04819	8.25014	9.87215	7.09549	2.90487	7.76088	7.16107	9.0837	10.1549	4.77797	9.67481	19.9532	4.79405	0.0203517	4.7063	9.08229	3.74694	12.7466	4.07279	3.13885	1.56072	7.46243	8.80859	10.0788	0.262952	15.6313	9.40898	3.80104	9.73527	4.58395	8.29053	3.56139	3.18952	2.39201	7.01372	8.26837
	Post 5	7.45025	3.89358	5.62884	3.60033	5.43856	6.17373	9.74386	8.11465	3.25735	4.11556	3.19761	0.0774474	0.20831	12.0959	12.7766	10.3701	3.8433	11.9831	3.27369	6.30715	5.94924	4.12045	10.2772	14.5366	3.95389	5.571	14.3235	0.913757	4.67359	3.99731	4.08383	4.47974	8.47392	2.98235	6.28104	12.9127	0.33497	9.02797	11.9947	6.96222	4.38394	6.88328	8.47172	11.6803	5.67458	4.78012	6.52615	5.35381
	Post 6	5.67393	5.94878	2.9937	6.42849	5.54779	7.81117	3.09431	6.38117	6.73864	8.64774	5.57617	0.043667	4.36384	7.89632	11.4059	6.16156	5.00169	7.22499	9.05911	6.50019	10.2924	3.16146	9.84514	13.6587	10.3684	5.00864	5.65408	0.948486	7.7091	5.20823	2.99956	3.72753	7.14473	4.58328	8.86965	8.34166	5.841	10.3831	8.94181	0.770711	3.26247	3.12097	9.07026	10.6165	2.5874	3.63539	6.44932	5.13926
	Post 7	7.83465	9.1839	3.5126	7.67795	5.73738	3.80702	3.8894	1.82539	8.34642	6.22041	0.0878908	0.0221517	2.15749	9.40435	8.27076	5.37579	4.58218	7.44561	8.51139	6.55312	9.09457	5.853	0.0500391	12.9642	6.84345	0.954493	1.26774	0.427998	6.72065	9.04915	5.89094	1.1714	3.29423	9.10672	3.78885	10.3775	6.66935	8.27804	10.0959	0.284245	4.10532	7.57845	6.25494	6.3264	6.88449	4.06882	6.79642	8.89455
	Post 8	7.32568	1.86161	0.406533	4.44156	5.58417	3.67562	3.18995	0.151574	5.14987	2.06886	4.25672	7.37384	3.11006	8.1671	5.55707	8.77916	6.72323	9.31804	5.77875	6.45256	5.90549	6.83708	0.400463	12.4445	6.13222	6.59824	8.33802	1.45691	5.66489	7.24	12.0387	8.07495	5.34603	7.57941	5.21396	5.95479	0.364347	6.49505	12.4055	8.19311	8.6909	5.0819	6.16808	9.44343	6.41574	2.19858	3.97168	4.73096
	Post 9	5.62021	3.71949	4.4622	5.20359	3.27704	7.30437	5.19317	1.43404	6.81957	4.26526	0.380468	5.35578	1.09003	7.18919	6.90729	8.21556	6.47508	8.56389	3.53587	5.64587	8.13855	6.33749	8.27357	6.73508	3.80789	7.13048	3.26875	1.21762	5.38103	7.84074	3.74906	2.21951	8.20065	3.77294	6.87955	5.95969	0.305521	10.8607	5.58195	0.418868	4.88428	8.01735	4.57571	7.97875	5.07796	4.88169	5.58551	7.94894
	Post 10	9.11202	5.04691	3.89798	6.99214	7.23131	5.00265	2.35866	0.175694	6.28275	7.62674	6.7973	0.0196656	0.133763	6.79838	6.568	7.42628	5.57768	10.64	2.94951	8.13811	4.16242	4.13757	9.52869	14.4404	5.30783	3.94848	2.17987	0.466355	8.4641	11.0638	6.38819	2.88952	2.11184	2.07222	3.72709	6.98748	6.68885	6.45653	8.01576	5.38589	1.838	11.1838	7.41687	3.98175	3.09974	4.72189	3.00287	5.01656
	Difference 1	-0.70157	6.70597	6.97882	-2.90895	5.11066	6.45383	3.31567	3.86274	-2.15886	-0.11503	9.65168	0.01355	6.2832	0.6435	6.39023	-3.69017	-9.6728	0.29956	6.09882	3.55174	-2.10055	1.49439	6.19526	3.6415	2.86256	-0.58394	-1.8748	0.873119	6.3098	9.80203	-2.24486	7.09818	5.38354	7.46272	2.29514	2.80181	-3.53812	-2.96579	-4.02507	6.88328	4.04192	5.65986	1.68182	6.15014	2.29987	4.93842	3.8504	0.27272
	Difference 2	4.62539	3.46769	-4.92152	7.3925	8.33771	0.31574	-4.58531	7.81282	5.47486	-1.11787	6.27114	10.3086	2.31638	6.42435	7.79446	8.3939	-2.52151	-5.28566	4.16933	5.20251	2.22728	1.5186	1.88665	5.32664	7.79348	-4.92965	2.46914	-1.62584	6.55487	5.44976	5.44098	4.80188	2.11765	3.94235	10.1023	3.3178	6.05336	0.8094	-1.44453	10.862	5.44285	4.98303	0.17106	6.79622	0.20945	7.17108	4.32635	1.93241
	Difference 3	4.08772	7.33436	-7.30373	0.21694	-4.4302	4.83276	0.6096	4.95305	3.54428	4.69697	6.57914	4.29429	0.219854	-1.38688	6.09744	9.6785	3.2988	-0.52194	4.18798	8.64242	4.65739	7.26531	-5.58715	14.6483	8.08555	5.89725	4.90831	1.48425	0.46852	-0.80944	-0.0035393	5.61169	1.51553	4.86524	1.11681	1.2266	1.89072	9.19871	-3.40682	0.16349	-4.49071	2.22598	5.39364	6.85298	-2.02496	4.31449	-3.38034	3.18128
	Difference 4	2.21034	6.67953	-0.15142	3.90452	2.23556	6.28059	-2.65915	5.69391	0.01322	-0.04318	8.56275	1.05496	-1.07446	7.26953	9.85635	7.06974	0.54591	0.10333	6.01568	1.54179	1.24183	1.65708	3.68944	8.6241	4.77101	0.0106427	-1.83481	4.92134	-5.9088	4.58431	2.48437	3.1072	-0.04882	1.21058	-5.49281	-1.5312	-0.034929	15.4849	-4.95332	3.46537	9.71804	-0.25313	0.65972	3.54461	0.62086	2.17233	3.24486	3.61667
	Difference 5	1.70342	3.58852	5.32958	2.80301	3.59837	-2.04163	8.06922	7.97436	-3.77424	2.22062	-0.28603	0.0280939	-0.099129	5.86901	12.7553	10.2932	0.12286	2.80352	2.69596	6.29622	-4.53696	-0.63745	9.91282	5.44091	2.70781	5.56072	14.2684	-0.506993	-3.36996	-3.04167	-0.97885	4.45862	8.27408	-6.32107	5.86969	4.71394	-0.120744	-0.30696	-2.2318	-2.1556	1.86003	2.16459	-1.48811	3.28321	-0.03047	4.72914	4.99885	-4.3518
	Difference 6	1.94119	5.60921	-0.20791	5.70253	5.26089	5.78777	-3.13833	5.81034	2.31212	6.261	1.36408	-0.0076355	4.03858	-1.99153	11.3794	5.39367	0.71502	2.38394	6.80175	5.00791	4.56751	-0.65168	9.384	2.0563	6.50002	4.24626	4.48928	0.469333	0.18379	1.56297	-4.62112	3.71701	7.10152	-0.4216	4.83198	1.66984	5.29492	10.2631	-3.34049	0.309792	2.68209	-5.36623	0.7978	1.01042	-3.82566	3.40664	1.53647	4.03964
	Difference 7	7.80684	8.86145	1.46251	3.31732	5.72629	3.61922	1.35369	0.80372	-0.91058	5.18468	-0.191831	0.001215	1.62059	-1.99545	8.25559	5.34244	-1.04647	0.56633	6.53721	4.39082	0.35857	3.61106	-0.106818	5.285	4.6466	0.937218	0.558147	0.044116	0.42589	2.58903	-1.19562	1.12658	2.75049	3.08773	3.66525	5.63938	6.05556	7.05422	3.72311	0.238446	3.74783	0.08968	0.11413	6.29383	5.62506	3.83681	-3.55508	8.40112
	Difference 8	-1.9737	1.53285	-0.332143	3.13379	5.51624	3.31935	-0.58239	-0.100673	2.79027	-0.71208	0.06325	7.29754	2.39498	-1.52403	5.48339	2.41633	-3.28847	-0.98966	5.5867	1.38013	5.83809	1.65655	0.234605	6.77607	2.99005	6.50034	8.29656	0.64011	-1.14491	0.90476	9.73808	7.90537	4.60299	3.19574	1.35195	-0.46124	-0.061839	1.45893	1.0047	-4.64819	7.38335	-3.45935	-2.38815	2.75646	-0.42433	2.01555	3.53843	3.12633
	Difference 9	4.70688	3.28555	3.42914	5.02899	3.26692	7.15167	-0.69241	1.30445	1.42628	3.24993	0.236212	2.35547	0.701669	2.32348	6.88698	2.37453	1.73387	-0.2546	3.13359	3.77591	3.54679	5.06542	7.99318	-5.05682	1.24312	7.11395	0.94947	0.13696	-1.8491	2.72519	1.96299	2.05669	7.50809	-0.44055	3.88455	4.07763	-0.111614	8.15703	-2.54752	-0.510977	4.19353	0.03884	-4.6773	7.87202	0.11895	4.78438	5.08655	7.74023
	Difference 10	-0.11297	4.86136	0.66124	5.51551	5.35547	4.79237	0.01515	0.046909	4.37689	4.15066	6.4557	0.0003986	-0.260218	5.17714	6.54437	3.68842	-0.81905	5.27043	2.13103	6.77878	-0.44854	3.52529	3.77944	6.3226	2.76904	3.72556	1.22881	0.222002	0.76259	11.0426	-2.35972	-1.60223	1.8222	-5.61199	3.62654	0.37581	6.46801	5.31379	-0.3002	-0.59519	-1.46786	8.66131	0.03848	3.96606	-3.6525	4.41219	2.57596	-1.43385
[truncated: 95 more columns]

## Sheet: Exp5_acclimation
Treatment	Control
Trial	1	2	3	4	5	6	7	8	9	10	11	12	13	13	26	27	28	29	30	31	32	34	35	36	49	50	51	52	53	54	55	56	57	58	70	70	71	71	72	72	73	73	74	74	75	75	76	77	77
Arena	1	1	2	2	3	3	4	4	1	1	2	2	2	3	1	1	2	2	3	3	4	1	1	2	1	2	3	4	1	2	3	4	1	2	1	3	2	4	1	3	2	4	1	3	2	4	1	2	4
Group	1a	1a	1a	1a	1a	1a	1a	1a	1a	1a	1a	1a	1a	1a	2a	2a	2a	2a	2a	2a	2a	2a	2a	2a	3	3	3	3	3	3	3	3	3	3	1b	1b	1b	1b	1b	1b	1b	1b	1b	1b	1b	1b	1b	1b	1b
Fish	1	2	3	4	5	6	7	8	9	10	11	12	13	14	15	16	17	18	19	20	21	22	23	24	25	26	27	28	29	30	31	32	33	34	35	36	37	38	39	40	41	42	43	44	45	46	47	48	49
Minute 1	238.871	275.366	202.595	269.495	265.116	149.304	259.454	16.4879	230.943	213.431	155.672	203.222	36.3992	66.2155	225.786	298.153	212.788	127.996	7.265	111.519	145.956	306.112	357.617	175.531	365.386	286.455	264.726	246.454	184.826	220.522	37.5462	118.503	44.034	97.4538	279.731	198.754	190.356	278.134	234.95	336.764	283.654	130.766	230.707	292.353	157.948	311.199	271.655	147.856	289.615
Minute 2	246.222	285.452	293.481	293.833	252.306	267.547	256.064	103.795	218.687	248.377	133.639	271.27	137.113	114.644	294.217	287.64	284.283	183.411	91.6025	270.407	214.728	331.538	364.991	211.204	368.946	303.721	297.868	315.115	239.53	231.47	235.942	157.319	113.754	129.42	313.875	204.199	253.182	294.168	384.777	385.829	403.746	253.544	289.938	348.909	215.684	320.98	313.57	225.738	303.599
Minute 3	265.102	292.723	295.595	260.218	248.784	270.675	225.791	101.837	277.653	233.349	274.523	272.42	243.049	166.746	322.277	215.038	300.172	159.625	133.351	275.857	256.553	296.169	266.513	269.009	317.438	284.416	329.987	337.725	280.248	230.33	292.602	190.96	198.567	162.33	332.998	227.32	304.971	319.159	387.685	369.535	550.76	304.561	273.737	342.435	229.53	280.714	316.049	226.464	317.237
Minute 4	265.702	269.594	305.988	185.767	245.091	279.927	147.678	86.9268	296.184	233.087	174.183	226.676	281.449	183.411	340.913	251.231	321.96	142.84	169.526	234.953	189.555	311.848	263.939	306.832	307.796	328.791	280.159	296.312	309.183	218.999	295.89	186.39	235.416	172.968	366.225	223.78	309.208	314.86	344.437	355.059	372.371	268.443	225.833	351.326	290.657	267.067	312.026	257.817	299.155
Minute 5	222.996	303.737	263.786	249.416	229.489	232.182	247.806	114.655	307.368	221.629	230.898	249.931	266.192	189.402	319.199	306.769	298.001	90.0205	209.126	319.008	176.274	323.091	271.577	305.393	281.031	216.771	90.6505	296.837	262.108	156.451	328.43	194.809	271.899	186.389	441.065	198.579	336.17	314.06	361.768	311.263	324.174	310.012	213.427	314.779	284.27	285.292	319.114	235.865	297.255
Minute 6	232.288	206.345	252.245	130.408	235.726	234.219	162.512	195.968	324.264	261.282	117.76	115.075	328.064	136.142	247.024	300.804	300.098	99.3351	237.825	299.427	203.504	268.398	263.838	321.887	280.955	284.067	137.87	304.616	298.818	152.368	291.891	193.428	201.383	178.258	374.308	203.165	349.341	323.048	292.321	289.919	331.962	267.887	126.152	327.46	297.571	246.451	330.099	221.629	296.918
Minute 7	243.516	213.861	231.751	97.5888	226.898	264.171	216.839	221.832	299.088	230.03	197.904	203.617	351.04	136.535	313.331	292.755	211.813	169.437	215.941	290.302	186.326	309.722	266.919	318.36	269.234	263.706	218.728	199.321	220.64	230.628	296.302	190.292	211.632	196.759	379.535	178.428	331.804	287.561	147.548	321.11	353.92	293.712	179.963	307.448	259.575	254.974	284.287	224.421	284.678
Minute 8	316.918	247.727	249.627	109.9	212.633	274.881	151.99	238.446	310.61	251.268	101.809	186.836	431.962	110.379	341.996	294.43	310.61	83.1366	189.25	239.642	190.08	310.626	240.436	292.963	215.921	193.709	237.177	266.585	221.238	205.732	283.959	167.139	200.966	149.324	353.454	192.373	347.533	324.033	333.918	302.257	359.672	287.274	128.654	275.709	219.107	306.198	288.537	228.003	275.817
Minute 9	191.095	205.621	210.783	44.8834	240.575	272.024	204.862	188.676	325.932	191.89	183.641	134.021	393.242	91.9983	286.21	194.201	135.102	99.1343	226.223	210.239	71.848	331.135	292.174	324.421	238.336	182.41	214.584	266.463	221.992	207.84	245.175	193.995	209.134	161.392	390.471	150.872	294.807	357.964	308.724	217.594	347.527	291.723	190.172	292.431	226.84	297.724	286.818	180.843	282.923
Minute 10	211.579	264.399	243.272	197.778	233.722	273.302	120.115	183.3	326.629	187.027	123.986	173.153	325.541	107.449	329.098	275.633	272.002	7.7258	234.482	250.374	110.442	291.853	259.829	318.989	232.372	222.346	180.458	241.703	244.038	164.68	284.602	166.442	194.531	162.285	367.151	191.65	349.131	313.883	270.324	295.917	375.61	226.69	59.6648	286.408	291.407	289.527	291.259	223.869	285.376
Minute 11	252.529	293.768	268.077	157.203	255.479	245.555	160.558	223.606	350.377	175.971	144.212	142.374	341.382	87.3419	335.161	300.135	201.482	121.725	227.609	240.798	194.692	284.885	186.315	224.162	185.826	213.473	184.353	253.362	243.576	174.907	287.422	227.514	166.225	165.03	373.625	158.24	295.076	305.208	308.154	157.735	352.105	230.769	105.323	268.569	225.777	279.535	315.697	231.592	287.028
Minute 12	234.578	258.527	285.923	23.7321	224.728	213.478	177.391	209.44	345.474	217.464	141.728	159.279	349.168	92.2842	347.214	296.417	177.44	141.651	231.28	194.748	95.9519	290.392	197.378	307.562	252.285	246.339	153.773	242.775	283.378	155.181	289.804	153.83	164.378	188.596	365.772	142.106	303.793	297.227	335.931	232.056	290.046	278.613	37.3547	130.384	234.137	283.887	274.991	209.064	267.302
Minute 13	236.558	302.82	302.445	239.502	204.116	138.14	176.77	207.332	329.67	157.015	127.044	156.928	369.187	95.6886	312.488	308.589	79.1194	75.7873	201.954	146.237	54.6591	306.164	171.566	343.651	240.316	263.684	170.634	264.966	321.973	169.739	293.982	167.437	191.804	244.323	359.702	179.942	271.141	289.733	311.572	206.398	216.87	319.413	78.8546	187.451	268.829	283.839	280.433	215.758	273.328
Minute 14	234.609	195.794	245.559	142.768	169.545	168.063	197.055	185.177	342.892	188.149	161.945	227.232	208.676	86.9761	266.491	297.719	183.158	98.5526	229.137	200.828	124.162	277.287	277.291	337.335	255.653	265.979	181.266	270.368	221.689	176.314	241.341	105.167	153.757	209.927	358.354	175.297	180.717	260.952	330.665	260.867	256.072	316.89	113.47	181.955	299.711	248.309	272.79	191.456	263.293
Minute 15	251.003	245.044	278.611	14.9238	217.384	287.587	137.126	161.232	334.678	120.947	108.746	218.439	317.087	86.0598	226.804	167.257	145.978	92.1851	198.049	204.254	82.957	301.079	213.736	328.628	231.337	153.563	174.785	239.089	267.641	234.991	298.508	9.61962	153.156	181.444	353.732	193.903	97.273	284.753	189.814	248.013	224.832	296.41	36.136	126.498	290.684	268.039	276.307	212.312	252.487
[truncated: 150 more columns]

## Sheet: Exp5_test activity
Treatment	Control
Trial	15	16	17	18	19	20	21	22	23	24	24	25	78	78	79	79	80	80	81	81	82	82	83	83	85	85	85	38	39	40	41	42	43	44	46	47	48	86	86	87	88	89	89	90	91	92	92	93	94
Arena	1	2	2	3	3	4	4	1	1	2	4	2	1	3	2	4	1	3	2	4	1	3	2	4	1	2	4	1	1	2	2	3	3	4	1	1	2	1	4	2	3	3	4	1	2	2	3	3	4
Group	1a	1a	1a	1a	1a	1a	1a	1a	1a	1a	1a	1a	1b	1b	1b	1b	1b	1b	1b	1b	1b	1b	1b	1b	1b	1b	1b	2a	2a	2a	2a	2a	2a	2a	2a	2a	2a	2b	2b	2b	2b	2b	2b	2b	2b	2b	2b	2b	2b
Fish	1	2	3	4	5	6	7	8	9	10	11	12	13	14	15	16	17	18	19	20	21	22	23	24	25	26	27	28	29	30	31	32	33	34	35	36	37	38	39	40	41	42	43	44	45	46	47	48	49
Minute 1	326.355	286.184	189.763	190.244	117.781	116.35	192.222	1.18159	254.562	155.73	286.829	1.97296	324.668	273.058	196.849	274.776	214.367	378.517	185.993	137.176	283.18	250.389	401.753	284.116	44.6361	131.797	293.083	248.499	155.84	234.961	183.301	222.375	27.4454	157.145	98.5906	314.241	281.973	118.607	41.1752	214.84	107.464	390.288	216.841	125.722	138.825	164.628	31.6161	287.288	97.2157
Minute 2	308.245	326.557	337.017	268.568	270.193	161.431	207.667	72.8877	325.235	138.801	265.045	4.6188	281.868	326.285	332.223	288.358	315.319	351.082	230.858	292.108	287.491	360.816	361.911	260.422	216.972	125.481	316.062	265.867	147.956	330.128	204.988	285.665	106.799	201.72	204.747	369.492	272.224	97.0384	59.3976	235.657	111.422	354.321	255.218	248.067	198.38	119.309	64.3852	280.461	161.625
Minute 3	282.638	336.382	324.323	330.992	200.157	164.888	290.186	60.6141	328.808	163.517	291.348	105.416	281.729	280.977	348.361	256.663	335.266	358.137	292.427	301.67	266.899	347.247	378.949	299.637	250.649	89.8025	308.71	266.873	183.15	306.045	188.815	294.43	188.546	213.279	300.276	365.478	269.649	185.629	56.8834	242.533	112.512	343.895	282.722	290.917	234.163	189.833	85.224	219.789	161.551
Minute 4	314.763	297.627	363.78	258.569	106.405	203.102	213.613	43.2551	318.728	188.995	232.14	286.813	179.439	302.983	366.17	208.929	360.533	309.998	327.08	277.291	184.789	375.783	437.86	318.561	275.892	179.76	297.578	256.639	139.251	329.922	127.041	272.277	249.809	111.466	326.905	382.76	272.066	307.991	48.0581	241.213	112.293	356.505	277.287	99.3466	249.828	148.084	65.6682	245.813	158.421
Minute 5	274.229	259.109	301.366	285.139	91.8004	191.649	178.354	10.4956	325.924	202.789	213.082	256.632	279.857	273.281	336.312	211.499	330.347	298.264	338.179	290.582	182.444	305.844	359.762	224.824	234.875	189.02	305.391	294.448	242.161	347.539	125.063	296.198	233.678	138.218	305.567	353.918	274.006	153.395	38.3181	246.252	90.7206	332.316	242.232	160.806	259.475	126.784	126.363	230.95	146.05
Minute 6	286.681	315.963	265.87	275.399	110.754	226.37	128.143	46.0569	338.025	189.578	250.983	304.604	204.845	206.036	288.743	213.689	308.238	276.545	310.97	302.009	200.713	318.496	376.921	268.284	241.21	180.002	309.46	254.171	297.246	350.225	118.689	260.227	204.465	113.772	287.584	353.697	245.568	118.329	61.2405	241.187	86.2738	312.411	267.503	126.512	177.426	157.814	88.147	218.312	98.0154
Minute 7	233.3	305.438	215.395	240.416	197.275	207.174	77.6894	96.6197	347.382	169.201	230.103	321.358	228.319	262.041	323.249	129.118	286.437	276.014	326.858	316.537	152.045	292.721	371.646	288.679	228.669	200.567	310.377	201.828	177.798	346.548	93.9087	234.036	191.103	129.566	287.631	374.42	269.062	63.8722	80.9433	270.037	36.502	313.522	258.829	56.597	95.2729	129.919	146.586	159.502	123.486
Minute 8	225.431	230.777	208.366	222.009	103.665	224.064	77.9196	253.151	257.534	140.117	228.511	310.306	160.287	221.552	348.143	208.267	321.999	254.042	341.001	316.704	145.221	169.188	413.265	298.787	210.03	161.883	339.683	140.093	181.975	358.247	155.795	253.317	180.362	165.781	269.708	353.387	276.154	61.2001	63.1014	231.961	58.0243	298.433	286.747	7.63569	106.813	78.718	81.6479	129.806	49.4755
Minute 9	238.786	286.203	238.427	247.556	122.943	199.352	86.5462	230.504	232.206	136.045	227.978	221.875	260.971	225.959	283.007	189.969	255.986	293.169	282.762	306.552	225.771	242.74	428.286	211.341	222.279	190.785	306.992	89.2908	186.056	369.419	168.179	137.956	156.305	148.386	305.145	361.483	289.53	96.0357	33.1631	245.565	36.707	309.889	271.404	10.3657	232.716	61.1904	89.8207	135.539	99.5509
Minute 10	247.406	306.001	156.793	284.193	145.468	233.284	65.2104	130.655	316.072	147.344	218.827	300.789	158.686	192.59	229.347	174.414	236.48	180.277	312.386	308.016	158.747	174.011	396.411	266.879	206.749	193.496	304.392	54.2222	160.417	365.377	187.951	174.012	184.078	189.066	314.557	370.845	170.563	116.481	15.5292	184.819	42.7765	269.622	270.701	27.9104	232.342	130.488	51.1414	144.838	132.019
Minute 11	163.812	25.1806	275.943	147.078	47.1256	179.065	69.5877	72.7754	203.397	51.7228	113.264	117.231	161.797	238.597	232.187	243.644	275.786	235.847	70.7441	49.4362	67.7685	52.95	409.591	193.053	108.693	297.056	319.415	67.8943	111.265	364.069	100.533	80.7412	178.473	76.0117	302.229	362.786	236.094	107.667	52.2386	103.72	110.011	304.372	229.45	124.515	50.2612	23.9385	35.1407	15.0111	49.6988
Minute 12	298.298	14.9919	92.2655	212.364	51.5406	168.109	9.48874	83.5979	304.619	215.961	126.385	71.7549	180.81	269.071	225.072	193.923	307.411	273.544	166.618	194.304	234.992	54.3058	421.597	175.417	119.844	224.46	324.501	89.7538	72.3151	129.723	231.374	41.7324	223.222	72.4354	289.41	355.514	63.2486	31.6133	34.8695	180.137	132.042	287.737	38.7376	77.7843	240.759	0.337973	72.0734	183.927	35.5808
Minute 13	281.597	43.2592	23.4969	210.67	40.4365	129.243	58.3872	141.324	215.291	140.359	150.66	129.764	143.572	255.467	254.604	214.553	214.392	208.554	63.3551	182.073	177.204	66.6516	445.727	126.986	82.7913	219.446	288.547	60.254	80.0434	81.4565	234.099	162.415	45.6087	47.7363	49.1746	358.176	134.3	44.8126	175.317	133.007	139.821	255.552	120.361	132.538	194.192	0.453516	111.527	121.362	22.9503
Minute 14	295.063	28.0483	1.58898	190.215	76.6197	89.4014	39.5123	94.6171	283.087	80.2939	120.311	220.466	255.12	247.292	192.894	164.388	268.91	202.897	86.3589	114.078	127.394	110.909	405.264	94.4816	167.461	273.756	304.198	56.3241	191.97	376.397	122.18	3.39106	0.913997	72.2917	181.825	339.18	197.5	47.5112	140.775	95.3755	146.064	103.545	28.9812	141.351	171.383	0.431744	22.1943	88.4691	11.3143
Minute 15	308.652	62.7866	40.1301	169.87	56.0914	76.1384	65.0847	85.2358	313.456	68.4922	59.2105	290.433	229.509	181.325	213.526	148.503	288.165	225.423	50.7347	324.014	70.3148	71.1315	414.584	228.356	144.478	202.864	261.143	71.6066	170.801	236.002	61.9538	0.403078	0.691826	36.8402	132.443	168.039	84.6849	106.669	54.8685	204.712	136.083	268.33	57.2455	54.9984	183.142	0.573796	122.872	130.426	25.9144
Minute 16	284.893	26.4785	47.9486	211.667	21.2144	56.2367	53.2238	37.1904	319.138	48.0533	109.026	260.003	193.984	208.709	285.704	134.754	257.455	291.649	50.7655	235.226	203.073	208.237	359.217	227.006	110.26	299.895	312.564	49.9603	99.5372	236.872	98.0901	90.5617	0.965286	50.0133	113.841	169.264	237.05	113.348	40.3303	169.016	257.068	155.684	10.0312	123.131	125.747	75.1489	43.8097	59.3596	56.0754
Minute 17	275.335	25.2869	55.5348	222.692	25.6405	85.1492	61.0318	20.3528	332.361	26.6036	57.927	37.8517	239.774	210.198	311.147	218.37	201.703	239.63	67.8903	139.132	283.168	97.0799	361.519	246.149	165.531	267.585	317.498	44.0284	102.813	307.968	81.6011	243.758	1.69516	58.3564	136.155	202.858	175.35	64.4288	40.1241	192.015	129.17	157.932	17.7053	67.9014	177.098	42.1293	138.395	107.676	60.5041
Minute 18	290.791	95.6411	105.509	200.386	22.3982	91.306	39.7287	96.6537	346.264	68.0898	70.9616	114.825	103.142	201.676	270.228	161.473	310.341	208.028	46.4087	169.104	230.308	86.7481	364.996	201.801	198.752	263.952	299.933	45.0127	136.045	180.362	94.1998	215.302	10.1365	13.1074	207.679	212.425	269.625	58.1733	58.6407	103.869	120.595	201.281	37.2139	99.3435	160.688	35.3944	129.738	87.6279	66.9813
Minute 19	297.659	11.6471	26.0628	210.019	7.97776	83.4232	70.5141	89.9188	346.179	54.8456	102.41	332.029	170.164	133.55	285.038	208.347	271.347	242.997	47.242	189.828	389.47	77.5442	333.729	259.342	213.085	271.594	297.257	27.8156	142.188	332.002	86.5907	240.351	4.45688	59.325	251.554	203.687	246.439	105.962	17.6111	234.18	126.609	73.0047	68.5459	81.6245	71.1054	24.2255	99.4587	45.1695	58.4095
Minute 20
[truncated: 143 more columns]

## Sheet: Exp5_Tap response
	Treatment	Control
	Trial	15	16	17	18	19	20	21	22	23	24	24	25	78	78	79	79	80	80	81	81	82	82	83	83	85	85	85	38	39	40	41	42	43	44	46	47	48	86	86	87	88	89	89	90	91	92	92	93
	Arena	1	2	2	3	3	4	4	1	1	2	4	2	1	3	2	4	1	3	2	4	1	3	2	4	1	2	4	1	1	2	2	3	3	4	1	1	2	1	4	2	3	3	4	1	2	2	3	3
	Group	1a	1a	1a	1a	1a	1a	1a	1a	1a	1a	1a	1a	1b	1b	1b	1b	1b	1b	1b	1b	1b	1b	1b	1b	1b	1b	1b	2a	2a	2a	2a	2a	2a	2a	2a	2a	2a	2b	2b	2b	2b	2b	2b	2b	2b	2b	2b	2b
	Fish	1	2	3	4	5	6	7	8	9	10	11	12	13	14	15	16	17	18	19	20	21	22	23	24	25	26	27	28	29	30	31	32	33	34	35	36	37	38	39	40	41	42	43	44	45	46	47	48
Total distance traveled – pre tap	Pre 1	4.04765	10.5954	7.65317	10.5035	4.01749	9.09016	2.33315	2.51388	11.4323	7.64906	10.8416	10.994	5.21023	7.58607	1.6257	9.34818	9.31816	9.11639	0.770895	10.531	4.62738	6.11549	14.1045	5.84624	7.75996	2.50661	10.9363	0.759807	5.21905	10.2773	7.82259	6.96593	5.67523	2.49102	7.75065	14.7949	3.95027	3.06035	0.329041	4.09851	0.132384	6.12224	9.82073	0.0302488	10.4281	1.3695	0.782724	3.06425
	Pre 2	0.446835	0.0449882	13.5924	1.92048	0.30533	3.31164	0.261587	0.0558781	11.101	7.00019	7.54526	0.108532	12.0898	11.02	13.1055	8.07274	6.16747	7.82354	1.60859	0.0540928	2.1557	0.559554	12.8736	0.288801	4.60729	8.74433	6.82018	0.114893	4.307	7.88485	5.89322	0.0209735	6.14917	3.45255	12.0645	14.84	10.2198	0.491723	0.641356	0.412599	0.248212	9.41522	9.70642	5.65413	0.695063	0.0106183	0.0719954	0.0148945
	Pre 3	10.7459	0.0243118	0.145346	9.22536	0.616085	3.29472	0.192718	0.0655939	11.3433	6.82756	9.65123	10.7237	9.24874	10.8314	13.4508	7.98137	8.89387	9.39631	0.0764946	2.91837	7.11742	0.405744	11.9542	6.2159	4.81284	8.74968	9.88832	3.27307	1.50391	9.26031	10.9853	0.0200493	8.39259	12.0725	11.447	12.332	11.6663	0.467942	0.274569	9.73921	0.621262	11.5688	1.42403	0.220994	7.75831	0.0143108	0.207028	0.394911
	Pre 4	7.94731	0.0233485	0.0189354	8.96974	0.544901	0.695323	0.568856	3.77054	2.92677	6.76738	0.137449	2.18287	5.66902	8.52994	3.04475	3.92158	12.8023	1.92357	0.0158425	1.96985	5.86722	1.50918	13.404	6.35597	2.35593	10.69	4.54062	0.841243	3.5217	0.034423	9.0321	0.0218961	0.0676652	0.0482974	11.4159	7.77851	0.522067	1.09013	9.33282	0.22802	2.63284	7.11411	0.500105	1.13741	3.58574	0.00674906	0.0307716	5.65474
	Pre 5	10.6616	0.0412874	0.0404199	6.06824	3.30282	0.499675	1.51388	3.45632	12.0387	5.12176	8.39728	11.5813	4.63283	8.52768	2.5302	7.24174	10.3579	4.97464	8.17556	1.88182	0.399275	1.25802	18.9764	0.763279	1.38967	9.53558	9.83247	0.725913	9.61448	11.4767	0.890363	0.0140056	0.0120872	0.0231449	7.00556	4.98196	8.664	2.34286	7.34656	3.88411	4.22595	0.103945	0.367625	3.11365	9.15342	0.016422	0.040194	0.85263
	Pre 6	10.4409	0.151969	0.0491168	8.31888	0.272519	0.772546	5.24282	0.325146	5.4244	1.54492	6.14589	11.9457	5.8279	5.89293	12.602	5.32622	13.3964	11.6652	0.488828	11.7393	0.296653	2.12037	11.2982	7.70258	5.4555	1.14809	11.3134	1.32059	5.19741	10.511	5.36321	0.00853955	0.0170952	0.403645	3.76072	7.85026	6.32776	4.46228	8.76143	3.01405	6.33198	12.4411	0.300882	0.493829	7.97425	0.0132991	3.9639	4.99981
	Pre 7	11.0176	0.0520405	0.0572986	7.8729	0.109808	1.46623	4.63488	1.39983	7.60986	3.52423	0.623352	8.03619	6.32619	8.89633	9.08559	5.22819	10.227	7.12973	0.209932	3.66557	7.48144	6.72365	15.8412	1.14706	5.91265	9.25297	12.3832	2.9505	2.56853	7.68468	3.68126	0.0165752	0.0204559	0.0449092	0.0313664	0.118576	7.90753	4.52131	0.313976	3.60857	7.92413	12.4031	0.319712	5.9759	1.35191	0.0206845	0.110771	1.02451
	Pre 8	7.72795	0.0770323	0.0544207	7.93415	0.0929136	1.49739	0.320517	0.480958	11.2086	0.105949	4.86534	7.33948	0.898237	7.628	10.6387	5.19118	9.76947	8.52441	0.020528	4.79775	8.06403	2.02378	12.9522	5.36134	6.67859	9.05494	7.763	1.73965	4.6074	11.1609	3.24557	9.58048	0.072921	1.72743	4.95699	6.73013	1.44796	4.37579	0.238113	9.17949	3.09662	10.7605	0.239913	4.05927	9.15308	0.0617756	4.90278	2.99285
	Pre 9	10.4731	0.0410417	0.0798924	6.93859	0.0831134	1.49214	0.613586	0.610282	11.6438	3.23943	1.72694	0.0462193	9.22736	3.47837	9.73834	4.36643	7.81289	5.03721	5.67314	0.786152	9.16918	0.634466	13.2203	5.71619	6.33056	9.56357	9.62491	7.37131	5.28022	12.2547	0.380151	0.0131817	0.0186492	0.0197891	10.3659	5.38076	5.9348	6.14398	0.176509	6.33496	2.84651	10.6672	0.263668	2.31062	7.31796	0.072926	4.02654	2.44026
	Pre 10	6.6186	0.078689	0.0256513	5.18419	0.0224318	0.342387	0.973924	1.49795	9.52391	2.86983	5.19809	10.8472	7.62343	4.22625	9.81932	7.46738	13.3119	8.89984	5.68212	10.3988	8.53814	7.14179	16.0543	11.877	5.94876	8.04523	10.1766	0.0262187	2.52607	11.3509	1.37638	9.31273	0.0111332	0.0229463	0.0811152	5.61693	8.35128	4.62757	0.374782	9.25289	4.83788	0.343039	2.55143	0.2356	0.42587	0.0450807	1.32537	0.702528
Total distance traveled – post tap	Post 1	6.43086	10.297	11.7134	11.3572	7.72072	11.9265	10.3334	10.7209	9.95323	10.5885	12.9642	9.75803	9.86064	10.0841	7.44443	7.41163	10.1463	8.47756	7.15695	8.41356	2.58819	9.94386	12.3547	4.56314	6.86817	11.7067	8.97791	9.18739	8.18556	10.7248	9.89438	4.94327	7.08327	2.25708	12.302	12.5797	9.36403	6.46752	6.62309	5.82185	14.1827	9.80603	7.42059	9.46335	7.29855	5.15887	6.94635	6.90434
	Post 2	10.3429	8.83393	9.69794	8.35436	8.45295	9.05663	4.1984	8.17856	6.39436	11.1177	7.59957	8.83911	5.6833	7.70236	10.182	4.71778	9.46409	7.48671	9.5684	7.90862	7.67545	10.0495	13.1398	9.53984	4.98318	9.54228	14.3617	6.51335	6.89997	6.23849	6.45628	3.24977	6.85368	7.57151	11.8896	11.2007	10.6192	1.15119	7.23697	7.72209	8.61995	8.77412	6.90237	5.94096	11.1676	0.0260558	7.8675	5.54744
	Post 3	7.7157	10.8374	8.25959	9.13121	5.00971	9.30685	8.60594	8.6077	7.52665	6.10764	9.46984	9.87298	9.02665	8.44884	12.2858	7.43979	8.16561	9.52563	11.4853	4.1416	7.06386	5.75335	12.3922	8.22172	5.26282	7.29996	4.42888	4.50124	6.07959	6.0094	10.8075	5.45838	6.2538	3.62151	10.4351	12.2076	12.4485	2.64476	4.95957	5.71988	12.1888	6.98489	4.29793	15.9415	6.39002	0.0250972	7.29508	10.5952
	Post 4	7.25863	5.23759	0.261015	4.87723	5.1827	5.91504	4.47471	4.69626	8.49002	10.1473	6.06069	9.72351	6.91126	7.15977	6.38103	7.09311	9.6873	11.6217	11.3937	7.49879	9.13613	6.21083	10.0838	4.23331	5.55066	10.0277	7.12358	7.42714	6.68247	11.7778	11.7348	2.32604	0.0522551	5.09085	6.66386	5.15573	5.31128	3.84646	10.0801	3.8344	6.31366	8.92673	4.36665	9.16793	7.46007	0.0456189	3.78913	4.49668
	Post 5	7.83967	11.2863	7.36241	3.30283	7.36121	7.37461	9.98637	8.3018	9.91902	9.21522	3.63221	9.20074	13.5533	5.53658	6.73919	5.17095	12.1096	7.07989	8.43827	8.68978	9.33049	6.62505	13.4173	9.02553	6.83323	7.77683	9.84891	8.94109	9.31393	7.92588	1.36089	0.0347698	0.0374844	6.54272	10.269	12.2904	5.82053	5.19868	9.34573	7.37096	5.13719	6.68917	3.28474	9.63716	8.53744	0.0313148	0.227971	6.25055
	Post 6	10.092	7.93123	10.967	9.47396	5.8245	6.87894	7.03467	7.82299	13.741	4.15932	9.46967	12.4268	7.19799	10.3026	14.8021	9.42908	11.2263	11.2067	7.62266	8.85775	12.2852	6.44887	6.79621	10.4805	9.24374	9.19165	6.86101	3.07991	7.73397	11.5807	4.08844	4.16906	0.253112	7.37908	7.84579	8.94833	7.20908	7.31142	7.85153	5.28499	9.49318	11.3092	0.179043	10.7305	4.40426	8.09357	5.15449	2.89457
	Post 7	8.07463	4.76644	8.12081	5.24114	4.70726	3.97207	6.22673	4.85446	7.60568	4.86185	3.39035	11.8675	4.20096	8.85174	12.1345	6.59682	10.4536	8.669	8.05595	5.7261	10.0922	8.32626	8.92318	5.36609	7.30804	9.7889	10.0051	2.2963	4.54913	10.1054	4.60329	9.24457	0.756991	4.94913	0.561969	6.55991	5.75948	6.0588	7.12199	9.90661	6.43146	9.11985	1.21345	10.461	8.50964	7.81495	2.90935	4.45523
	Post 8	5.81172	6.88378	11.2959	5.94772	4.34224	5.73402	4.59086	10.435	3.72896	4.27124	2.85623	7.30595	1.90532	11.0282	12.431	3.69834	9.43459	6.53019	10.0033	8.72762	12.7907	6.62789	13.0354	10.7771	5.49629	8.93228	9.52467	1.2818	4.12437	11.9378	3.01421	8.40409	4.40258	6.09613	3.62389	12.3969	7.92701	4.60156	10.4859	9.03766	6.58482	11.6609	0.344815	4.12472	5.15812	5.94479	5.7133	8.40989
	Post 9	10.3682	6.13958	7.4804	8.03502	4.3082	8.68109	1.51466	5.14269	8.60983	3.90102	4.13454	11.5646	10.5863	4.9376	9.8286	10.6765	8.31271	9.81385	12.7876	11.0583	13.3005	4.78968	9.92253	9.70636	7.72812	8.25137	10.7664	7.39604	3.69435	7.41415	4.82462	9.35799	2.72852	0.253992	6.58159	11.5109	9.8352	3.70681	6.09287	9.18806	4.96105	12.9749	0.538195	9.31266	4.03688	4.91619	6.22949	3.25191
	Post 10	7.628	4.62588	8.24948	6.63665	1.21416	7.82054	3.26767	0.79386	4.81111	5.90431	2.34465	15.2719	8.58293	6.42713	10.7581	5.60945	11.1433	10.8056	12.6156	9.48094	10.3347	7.41181	14.1329	7.1706	7.26138	9.2206	7.17378	0.557788	4.51675	5.45069	6.81918	8.38894	4.58955	0.674935	1.03018	7.59271	9.48156	6.63993	6.57472	8.82164	5.73495	7.90354	5.36732	6.23447	5.9891	0.131972	3.86671	3.28675
	Difference 1	2.38321	-0.2984	4.06023	0.8537	3.70323	2.83634	8.00025	8.20702	-1.47907	2.93944	2.1226	-1.23597	4.65041	2.49803	5.81873	-1.93655	0.82814	-0.63883	6.38605	-2.11744	-2.03919	3.82837	-1.7498	-1.2831	-0.89179	9.20009	-1.95839	8.42758	2.96651	0.4475	2.07179	-2.02266	1.40804	-0.23394	4.55135	-2.2152	5.41376	3.40717	6.29405	1.72334	14.0503	3.68379	-2.40014	9.4331	-3.12955	3.78937	6.16363	3.84009
	Difference 2	9.89607	8.78894	-3.89446	6.43388	8.14762	5.74499	3.93681	8.12268	-4.70664	4.11751	0.05431	8.73058	-6.4065	-3.31764	-2.9235	-3.35496	3.29662	-0.33683	7.95981	7.85453	5.51975	9.48995	0.2662	9.25104	0.37589	0.79795	7.54152	6.39846	2.59297	-1.64636	0.56306	3.2288	0.70451	4.11896	-0.1749	-3.6393	0.3994	0.659467	6.59561	7.30949	8.37174	-0.6411	-2.80405	0.28683	10.4725	0.0154375	7.7955	5.53255
	Difference 3	-3.0302	10.8131	8.11424	-0.09415	4.39363	6.01213	8.41322	8.54211	-3.81665	-0.71992	-0.18139	-0.85072	-0.22209	-2.38256	-1.165	-0.54158	-0.72826	0.12932	11.4088	1.22323	-0.05356	5.34761	0.438	2.00582	0.44998	-1.44972	-5.45944	1.22817	4.57568	-3.25091	-0.1778	5.43833	-2.13879	-8.45099	-1.0119	-0.1244	0.7822	2.17682	4.685	-4.01933	11.5675	-4.58391	2.8739	15.7205	-1.36829	0.0107864	7.08805	10.2003
	Difference 4	-0.68868	5.21424	0.24208	-4.09251	4.6378	5.21972	3.90585	0.92572	5.56325	3.37992	5.92324	7.54064	1.24224	-1.37017	3.33628	3.17153	-3.115	9.69813	11.3779	5.52894	3.26891	4.70165	-3.3202	-2.12266	3.19473	-0.6623	2.58296	6.5859	3.16077	11.7434	2.7027	2.30414	-0.0154101	5.04255	-4.75204	-2.62278	4.78921	2.75633	0.74728	3.60638	3.68082	1.81262	3.86654	8.03052	3.87433	0.0388698	3.75836	-1.15806
	Difference 5	-2.82193	11.245	7.32199	-2.76541	4.05839	6.87493	8.47249	4.84548	-2.11968	4.09346	-4.76507	-2.38056	8.92047	-2.9911	4.20899	-2.07079	1.7517	2.10525	0.26271	6.80796	8.93121	5.36703	-5.5591	8.26225	5.44356	-1.75875	0.01644	8.21518	-0.30055	-3.55082	0.470527	0.0207642	0.0253972	6.51958	3.26344	7.30844	-2.84347	2.85582	1.99917	3.48685	0.91124	6.58522	2.91712	6.52351	-0.61598	0.0148928	0.187777	5.39792
	Difference 6	-0.3489	7.77926	10.9179	1.15508	5.55198	6.10639	1.79185	7.49784	8.3166	2.6144	3.32378	0.4811	1.37009	4.40967	2.2001	4.10286	-2.1701	-0.4585	7.13383	-2.88155	11.9885	4.3285	-4.50199	2.77792	3.78824	8.04356	-4.45239	1.75932	2.53656	1.0697	-1.27477	4.16052	0.236017	6.97544	4.08507	1.09807	0.88132	2.84914	-0.9099	2.27094	3.1612	-1.1319	-0.121839	10.2367	-3.56999	8.08027	1.19059	-2.10524
	Difference 7	-2.94297	4.7144	8.06351	-2.63176	4.59745	2.50584	1.59185	3.45463	-0.00418	1.33762	2.767	3.83131	-2.12523	-0.04459	3.04891	1.36863	0.2266	1.53927	7.84602	2.06053	2.61076	1.60261	-6.91802	4.21903	1.39539	0.53593	-2.3781	-0.6542	1.9806	2.42072	0.92203	9.22799	0.736535	4.90422	0.530603	6.44133	-2.14805	1.53749	6.80801	6.29804	-1.49267	-3.28325	0.893738	4.4851	7.15773	7.79427	2.79858	3.43072
	Difference 8	-1.91623	6.80675	11.2415	-1.98643	4.24933	4.23663	4.27034	9.95404	-7.47964	4.16529	-2.00911	-0.03353	1.00708	3.4002	1.7923	-1.49284	-0.33488	-1.99422	9.98277	3.92987	4.72667	4.60411	0.0832	5.41576	-1.1823	-0.12266	1.76167	-0.45785	-0.48303	0.7769	-0.23136	-1.17639	4.32966	4.3687	-1.3331	5.66677	6.47905	0.22577	10.2478	-0.14183	3.4882	0.9004	0.104902	0.06545	-3.99496	5.88301	0.81052	5.41704
	Difference 9	-0.1049	6.09854	7.40051	1.09643	4.22509	7.18895	0.901074	4.53241	-3.03397	0.66159	2.4076	11.5184	1.35894	1.45923	0.09026	6.31007	0.49982	4.77664	7.11446	10.2721	4.13132	4.15521	-3.29777	3.99017	1.39756	-1.3122	1.14149	0.02473	-1.58587	-4.84055	4.44447	9.34481	2.70987	0.234203	-3.78431	6.13014	3.9004	-2.43717	5.91636	2.8531	2.11454	2.3077	0.274527	7.00204	-3.28108	4.84326	2.20295	0.81165
	Difference 10	1.0094	4.54719	8.22383	1.45246	1.19173	7.47815	2.29375	-0.70409	-4.7128	3.03448	-2.85344	4.4247	0.9595	2.20088	0.93878	-1.85793	-2.1686	1.90576	6.93348	-0.91786	1.79656	0.27002	-1.9214	-4.7064	1.31262	1.17537	-3.00282	0.531569	1.99068	-5.90021	5.4428	-0.92379	4.57842	0.651989	0.949065	1.97578	1.13028	2.01236	6.19994	-0.43125	0.89707	7.5605	2.81589	5.99887	5.56323	0.0868913	2.54134	2.58422
[truncated: 144 more columns]

## Sheet: Test activity_5min_all
Experiment	2																																														5
Treatment	Control																																														Control
Trial	16	16	17	18	19	19	20	21	21	22	22	23	24	24	26	27	41	42	42	43	44	45	45	46	47	48	49	50	50	51	52	53	53	67	68	69	70	71	72	73	74	75	76	77	78	79	15	16	17
Arena	3	4	2	1	3	4	2	1	4	2	3	2	1	4	4	1	1	1	2	3	4	1	4	2	3	4	1	1	2	3	4	1	4	1	2	3	4	1	2	3	3	1	2	3	4	1	1	2	2
Group	1	1	1	1	1	1	1	1	1	1	1	1	1	1	1	1	2	2	2	2	2	2	2	2	2	2	2	2	2	2	2	2	2	3	3	3	3	3	3	3	3	3	3	3	3	3	1a	1a	1a
Fish	1	2	3	4	5	6	7	8	9	10	11	12	13	14	15	16	17	18	19	20	21	22	23	24	25	26	27	28	29	30	31	32	33	34	35	36	37	38	39	40	41	42	43	44	45	46	1	2	3
5	1155.52	1136.86	1037.2	1760.54	119.191	591.146	594.725	1070.21	1233.17	912.787	129.212	79.9184	754.479	1459.95	522.415	1025.41	1648.85	1425.72	209.199	816.168	1305.06	1136.18	781.934	1250.2	401.927	1066.73	1016.69	900.806	456.833	814.066	819.719	347.806	508.556	1105.61	901.992	1276.78	993.854	1694.2	1161.04	1120.58	1226.4	885.967	1241.39	769.338	973.609	519.359	1506.23	1505.86	1516.25
10	756.137	863.242	944.409	1409.57	199.486	507.784	919.266	366.603	1110.27	1034.92	137.559	952.821	413.761	1283.82	779.995	1110.98	1282.35	1404.38	278.391	421.287	1244.61	785.515	88.9173	1420.11	805.347	934.97	995.883	492.756	596.662	790.949	798.755	198.326	951.013	1125.15	749.549	1075.07	1256.38	1668.95	998.006	613.234	789.196	842.541	1060.22	786.482	892.293	398.288	1231.61	1444.38	1084.85
15	251.74	276.297	989.863	355.765	489.796	308.847	640.37	348.048	771.925	557.265	391.059	203.152	149.899	1004.49	483.02	385.825	1193.95	1456.61	217.37	404.582	1143.47	491.271	627.859	1538.91	309.128	336.733	463.698	239.264	952.295	599.854	463.939	164.106	350.113	900.931	524.101	1179.55	311.628	908.306	1732.64	305.62	583.66	624.072	828.39	813.463	614.152	139.636	1347.42	174.267	433.424
[truncated: 286 more columns]
